# Supplementary material for: Metabolome and transcriptome integration explored the mechanism of browning in Glycyrrhiza uralensis Fisch cells
Source: Front Plant Sci. 2024 Jul 9;15:1305871. doi: 10.3389/fpls.2024.1305871 (PMC11263121; doi:10.3389/fpls.2024.1305871)
Supplement: Supplementary file 1 [file DataSheet_1.zip]

Archive with 12 entries (12 files):
- Data Sheet/~$Supplementary table 11.xlsx
- Data Sheet/Supplementary table 1.xlsx
- Data Sheet/Supplementary table 10.xlsx
- Data Sheet/Supplementary table 11.xlsx
- Data Sheet/Supplementary table 2.xls
- Data Sheet/Supplementary table 3.xls
- Data Sheet/Supplementary table 5.xls
- Data Sheet/Supplementary table 6 .xls
- Data Sheet/Supplementary table 7 .xls
- Data Sheet/Supplementary table 8.xls
- Data Sheet/Supplementary table 9.xls
- Data Sheet/Supplementtary table 4.xls
