# Supplementary material for: Metabolome and transcriptome integration explored the mechanism of browning in Glycyrrhiza uralensis Fisch cells
Source: Front Plant Sci. 2024 Jul 9;15:1305871. doi: 10.3389/fpls.2024.1305871 (PMC11263121; doi:10.3389/fpls.2024.1305871)
Supplement: Supplementary file 1 [file DataSheet_1.zip › Data Sheet/Supplementary table 1.xlsx]

## Sheet: Sheet1
Supplementary Table 1 qRT-PCR primers for verification of DEGs
Gene Name	Primer sequences
1CHI1F	CCAAGTCCTATTTCCTCGGTG
1CHI1R	GAGACCAACAACTCAGCTGCA
1CHI2F	AAGTCCTATTTCCTCGGTGGC
1CHI2R	TCAGCTGCACTCTTTCCCTTC
2CHI1F	TTGGAAGATAAAGCAGTGGCA
2CHI1R	GTCGCCATAAGTCCCACAAGA
2CHI2F	GTGGACGAAAACGAGGAACAG
2CHI2R	TGACTAACACAACACCCAGCG
1GAPDH1F	GTGGACGAAAACGAGGAACAG
1GAPDH1R	TGACTAACACAACACCCAGCG
1GAPDH2F	CGCTGGGTGTTGTGTTAGTCA
1GAPDH2R	GCACTGAAGATGTTGCTGGAG
1CCR1F	GAAGACCGTGGCTGAACAATC
1CCR1R	TGCCACATCCCTCACATTTAC
1CCR2F	AGAGAATGGGGTGGACTTGGT
1CCR2R	TTCAACAAGCTCACCACGATG
2CCR1F	GGCTAACACTGCACAAGGTTG
2CCR1R	GTGTGGAATACAGCATCGCAG
2CCR2F	GCCTCTTGGCTTGTCAAACTT
2CCR2R	GTGTGGAATACAGCATCGCAG
1F3’H1F	GCTGGGACAGACACATCATCA
1F3’H1R	CAAGTATGGCAAGTGAGGCAA
1F3’H2F	TGGTGAGAAGGCTAATGTGGA
1F3’H2R	TTGAAGGGTAAGCCCATATGC
2F3’H1F	TTGCCTCACTTGCCATACTTG
2F3’H1R	ATTCACCAAGAGAGTGGCACC
2F3’H2F	GGTGGTGAGAAGGCTGATGTG
2F3’H2R	GTTAGGAGTTGGACCATTCGG
3F3’H1F	GACCTCGTGTTTGCTCCCTAC
3F3’H1R	CTGACGCAAGTGTTTGGATTC
3F3’H2F	ACCACCGTTCACCTCTTATCC
3F3’H2R	TTGCGTGTCAATCTTGCTACC
1PDT1F	AGCACACGCTCACAAAGCTAG
1PDT1R	AGAACCGAAGTTCCCTTATCG
1PDT2F	CACGATAAGGGAACTTCGGTT
1PDT2R	CTCAGCCATAGATGCCTCAAA
4CL1F	GTCACCATTGCACCACTTGTG
4CL1R	AGTTCTTTACCAAGGGGAGCC
2GAPDH1F	GGTGGTAAAAGAGTGGGAAACA
2GAPDH1R	CACGGATGGACCTTGAGACA
2GAPDH2F	TTGTCCAGGAAGGGATTTATGA
2GAPDH2R	AGTGCCATCACAGGTCCAAATA
CHS1F	CATCAAGGAATGGGGTCAGC
CHS1R	GTCACTAGGGCCACGGAAT
CHS1F	CCAGGTTGGGAAAAGAGGC
CHS1R	CTTGTGGTGCAAAAGATGAGGT
4F3’H1F	AGCAGGAACCAACGAGATAACA
4F3’H1R	CAAAGAGCATAGCCAGAGCAAG
4F3’H2F	TGGTCCAGGAATGCTTCAATCG
4F3’H2R	GATTCCGACGAAGGAGTTGAGG
C4H1F	AGCCAGTCACAGAGTCCAACC
C4H1R	AGCCACCAAGCATTCACTACAA
C4H2F	CCCATCTTCCTCCTCAAACTCG
C4H2R	GGCAGGGTCATTATCCTACGC
FG3H1F	ACCTGTCATACCTGAACCACCC
FG3H1R	TTACTGAGCCATCCTTAAATCC
FG3H2F	TTACACTACATGCCCAACAAGG
FG3H2R	AACACCGCTACCAAACTCCC
3CHI1F	ATTGAGACTGCTGTGAGGGACC
3CHI1R	GGTCTCTACCACATTGGCATTC
3CHI2F	GATTGAGACTGCTGTGAGGGAC
3CHI2R	AGGGAGACACCGCACTTGA
GPI1F	CACAGGCACACGAACACGATAA
GPI1R	GTCCAATAAGGGCTCCGAAGTA
GPI2F	CACACGAACACGATAAGCAGAT
GPI2R	GTCCAATAAGGGCTCCGAAGTA
2PDT1F	GTTGTTGTTTGGGTGTTTTGGC
2PDT1R	ATAAGCCACACGCACCTTTGAT
2PDT2F	CTCCTGTTGAAGATGAGAAGCC
2PDT2R	CTTCAAACTCATCACACGGCAC
24CL1F	GCGGGGAGTGCTGTTCTTCT
24CL1R	AGCCACCGTTGGGTTCTTAG
24CL2F	GCCTTCACTTCTCGGTGTTATC
24CL2R	TCTCTCCATCTACTTGTTGCCC
PK1F	AGAGCCAATGAGCCACTTAGAA
PK1R	ATCTGCCAGCATAGGGAAAAGG
PK2F	TTCCCTATGCTGGCAGATCC
PK2R	TTTCTGGCAAACAACAACTCG
PAL1F	ACCCTTTGAACTGGGATTGTG
PAL1R	CTGCCTTGCGGTAATCTGC
PAL2F	GTGGTGGGGATGAGACACTAAC
PAL2R	AAACCTGACCATCTCCTTCTGA
3PDT1F	AAGAGCCATCAAGAATCAAGCA
3PDT1R	GAATCCTCAAAACCTCGCACA
3PDT2F	GAGCCATCAAGAATCAAGCAAC
3PDT2R	GAATCCTCAAAACCTCGCACAG
3GAPDH1F	GGTGGTAAAAGAGTGGGAAACA
3GAPDH1R	CCGGATGGACCTTGAGACA
3GAPDH2F	AACCAGGAAGAAATAGCAGCAC
3GAPDH2R	TGGAGGTCCCTTGAAGTTTTG
ActinF	AGAAGGATGCCTATGTGGGTG
ActinR	TCTGTTTGCTTTTGGGTTGAG
