# Supplementary material for: Metabolome and transcriptome integration explored the mechanism of browning in Glycyrrhiza uralensis Fisch cells
Source: Front Plant Sci. 2024 Jul 9;15:1305871. doi: 10.3389/fpls.2024.1305871 (PMC11263121; doi:10.3389/fpls.2024.1305871)
Supplement: Supplementary file 1 [file DataSheet_1.zip › Data Sheet/Supplementary table 10.xlsx]

## Sheet: Sheet1
Supplementary table 10 Key genes for the synthesis of flavones and isoflavones
Gene abbreviation	complete term for gene
PAL	Phenylalanine ammonia-lyase
C4H	Cinnamase-4 hydroxylase
4CL	4-Coumaric acid coenzyme ligase
CHS	Chalcone synthase
CHI	Chalcone isomerase
CHR	Chalcone reductase
IFS	Isoflavone synthase
I2’H	Isoflavone-2 '- hydroxylase
FS1	Flavone synthase 1
FS2	Flavone synthase 2
DAHPS	3-Deoxy-arabinose heptanoic acid-7-phosphate
DHQS	3-Dehydroquinate Synthase
DHQ	3-Dehydrogenylate dehydrogenase
SDH	Shikimate dehydrogenase
SK	Shikimate kinase
EPSPS	5-Enolpyrul-shikimate-3-Phosphate synthase
CS	Chorismate synthase
CM	Chorismate mutase
PDT	Prephenate dehydratase
HK	Hexokinase
GPI	Glucose isomerase
PFK	Phosphofructose kinase
ALD	Aldolase
TPI	Triose phosphate isomerase
GAPDH	Glyceraldehyde 3-phosphate dehydrogenase
PGK	Phosphoglycerate kinase
PGAM	3-phosphoglycerate mutase
ENO	Enolase
PK	Pyruvate kinase
CCR	Cinnamoyl CoA reductase
