# Supplementary material for: Metabolome and transcriptome integration explored the mechanism of browning in Glycyrrhiza uralensis Fisch cells
Source: Front Plant Sci. 2024 Jul 9;15:1305871. doi: 10.3389/fpls.2024.1305871 (PMC11263121; doi:10.3389/fpls.2024.1305871)
Supplement: Supplementary file 1 [file DataSheet_1.zip › Data Sheet/Supplementary table 11.xlsx]

## Sheet: Sheet1
Supplementary table 11 Key enzyme genes involved in cells browning
Gene abbreviation	complete term for gene
1CHI	Chalcone isomerase
GAPDH	glyceraldehyde-3-phosphate dehydrogenase
1CCR	cinnamoyl-CoAreductase
2CCR	cinnamoyl-CoAreductase
1F3'H	isoflavanone-3-hydroxylase
2F3'H	isoflavanone-3-hydroxylase
3GAPDH	glyceraldehyde-3-phosphate dehydrogenase
2PDT	prephenate dehydrogenase
PAL	phenylalanine ammonia-lyase
PK	pyruvate kinase
24CL	4-coumarate coenzyme A ligase
3PDT	prephenate dehydrogenase
1PDT	prephenate dehydrogenase
3F3'H	isoflavanone-3-hydroxylase
14CL	4-coumarate coenzyme A ligase
2GAPDH	glyceraldehyde-3-phosphate dehydrogenase
CHS	chalcone synthase
4F3'H	isoflavanone-3-hydroxylase
GPI	epimerase
2CHI	Chalcone isomerase
F3'5'H	flavonoid 3′5′ hydroxylase
C4H	Cinnamate 4-Hydroxylase
3CHI	Chalcone isomerase
