# Supplementary material for: Metabolome and transcriptome integration explored the mechanism of browning in Glycyrrhiza uralensis Fisch cells
Source: Front Plant Sci. 2024 Jul 9;15:1305871. doi: 10.3389/fpls.2024.1305871 (PMC11263121; doi:10.3389/fpls.2024.1305871)
Supplement: Supplementary file 1 [file DataSheet_1.zip › Data Sheet/Supplementary table 2.xls]

## Sheet: CLZ_vs_ZCZ_diff_neg
Supplementary table 2 Screening of differentially metabolites under negative ion mode
Name	Formula	Calc. MW	RT [min]	CLZ-1	CLZ-2	CLZ-3	ZCZ-1	ZCZ-2	ZCZ-3	Log2FC	P.value	VIP	regulated
Licodione base + 3O, 2Prenyl	C20 H20 O5	340.13	11.695	6.44086e+08	5.84891e+08	7.36064e+08	2.07027e+08	5.5735e+07	1.55043e+08	2.05	0.0482943	1.73437	up
(2R)-5-Methoxy-8,8-dimethyl-2-phenyl-2,3-dihydro-4H,8H-pyrano[2,3-f]chromen-4-one	C21 H20 O4	336.136	12.486	3.238e+08	4.22141e+08	131303907	4.54448e+07	5.45876e+07	1.1816e+08	2.57	0.0421924	1.06349	up
4-Hydroxyderricin	C21 H22 O4	338.152	11.645	3788626357	2574150279	1787114832	1.24628e+08	7.04947e+07	9.34376e+07	4.78	0.000385559	3.78824	up
8-Prenylnaringenin	C20 H20 O5	340.131	11.584	6.44568e+08	5.85182e+08	7.36247e+08	2.23714e+07	3.66827e+07	2.97126e+07	4.44	0.000411974	1.89984	up
5-hydroxy-6,7-dimethoxyflavone	C17 H14 O5	298.084	10.526	1385778301	7.70894e+08	3.20176e+08	1.18158e+08	1.98712e+08	5.73363e+07	2.71	0.0308926	1.76297	up
neobavaisoflavone	C20 H18 O4	322.121	10.917	2.08945e+08	2.43748e+08	1.38581e+08	1.80084e+07	8.57492e+06	1.65867e+07	3.66	0.0012433	1.03227	up
Calocarpin	C20 H20 O4	324.136	12.243	7.60435e+08	1119957740	7.45285e+08	1.35626e+08	7.39241e+07	2.68482e+08	2.49	0.0283914	2.0616	up
dipyrocetyl	C11 H10 O6	238.047	7.273	3.53935e+08	4.70659e+08	5.04422e+08	1.31807e+08	1.1285e+08	1.01511e+08	2.06	0.000923812	1.36278	up
Dimefuron	C15 H19 Cl N4 O3	338.115	10.549	9.99347e+08	9.66182e+08	4.18376e+08	4.4197e+07	9.94141e+07	1.55695e+08	3.28	0.0118673	1.94579	up
Arylbenzofuran flavonoid base + 3O, 1MeO, 1Prenyl	C20 H20 O5	340.131	11.954	4.1942e+08	525006827	3.49105e+08	2.98139e+07	18695413	4.85942e+07	3.81	0.00450426	1.53918	up
2-{[2-(2-Carbamoyl-vinyl)-4-(2-methanesulfonylamino-2-pentylcarbamoyl-ethyl)-phenyl]-oxalyl-amino}-benzoic acid	C27 H32 N4 O9 S	588.191	2.548	4.71268e+08	8.15545e+08	308091033	1.03118e+08	5.05956e+07	9.74807e+07	2.27	0.00830503	1.54938	up
AJ1073500	C11 H11 N O5	237.063	5.635	2.0142e+08	226161339	1.97505e+08	3.21474e+07	2.83004e+07	1.7007e+07	2.83	0.0063055	1.03771	up
1-[(Benzyloxy)carbonyl]-5-oxoproline	C13 H13 N O5	263.079	7.365	6.21228e+08	4.64815e+08	623644651	1.04538e+08	6.60793e+07	5.76615e+07	3.23	0.00192925	1.67017	up
4-Nitro-N-{[1-(4-nitrobenzoyl)-4-piperidinyl]methyl}benzamide	C20 H20 N4 O6	412.137	7.079	474709964	4.05478e+08	2.61639e+08	7.82332e+07	1.97964e+08	1.28522e+08	1.66	0.0354851	1.11658	up
Bakuchalcone	C20 H20 O5	340.131	12.742	2.21965e+08	2.59752e+08	302259834	5.66454e+07	2.04895e+07	5.32513e+07	2.29	0.0229737	1.12721	up
Formononetin	C16 H12 O4	268.074	10.48	19856655115	15710116173	14033883112	72509874997	44812768546	42704126976	-1.51	0.00772975	14.742	down
Glycitein	C16 H12 O5	284.069	8.958	2195713986	1624272755	1490427185	8858055276	15504406143	12854544593	-2.98	0.0010678	7.99382	down
2-C-methylerythritol 4-phosphate	C5 H13 O7 P	216.04	0.795	1877522515	1864458023	6.88844e+08	4836233861	11672505758	7132086392	-1.94	0.017415	6.11165	down
2-{[(4-Chlorophenyl)carbamoyl]amino}-6-ethyl-4,5,6,7-tetrahydrothieno[2,3-c]pyridine-3-carboxamide	C17 H19 Cl N4 O2 S	378.093	0.815	1.07914e+08	1.30085e+08	8.99767e+08	8277846429	3126841693	2611293693	-4.59	0.0328422	5.04786	down
isoliquiritigenin	C15 H12 O4	256.073	8.788	3.33482e+08	230896510	4.67643e+08	3342951343	6012198717	5077862998	-3.93	0.000661854	5.19103	down
4-[(Trifluoromethyl)sulfanyl]phenyl dihydrogen phosphate	C7 H6 F3 O4 P S	273.966	0.708	1375053943	1236545519	1201268598	2998466520	3568576632	2723846775	-1.28	0.00214302	3.3271	down
Daidzein	C15 H10 O4	254.058	8.475	2.14426e+08	212293415	4.6507e+08	2897568094	1633853507	1612937919	-2.93	0.00481482	3.19798	down
3,3'-[(4-Oxo-4H-chromen-3-yl)methylene]bis(4-hydroxy-6,7-dimethyl-2H-chromen-2-one)	C32 H24 O8	536.147	10.478	6.63051e+08	5.37326e+08	485952189	2768485175	1595798547	1625221527	-1.6	0.00904301	2.89516	down
4-O-METHYL-ALPHA-D-GLUCURONIC ACID	C7 H12 O7	208.058	0.787	6.12094e+08	6.15036e+08	802943957	1716312956	2490739984	1676652434	-1.48	0.0037213	2.78703	down
7-Hydroxy-5,6-dimethoxyflavone 7-glucoside	C23 H24 O10	460.137	7.177	5.2991e+07	5.77871e+07	1.03074e+08	1757620906	8.53857e+08	7.36144e+08	-3.89	0.00169878	2.48795	down
(9Z,12Z)-6,8-Dihydroxy-9,12-octadecadienoic acid	C18 H32 O4	312.23	11.426	446186122	395259786	6.24905e+08	9.09976e+08	1168121445	1642929147	-1.39	0.0151175	1.99905	down
16-Hydroxyhexadecanoic acid	C16 H32 O3	272.235	16.046	4.25075e+08	3.70876e+08	5.10687e+08	1011719351	1454896245	1483171051	-1.78	0.00279745	2.28692	down
Glucoheptonic Acid	C7 H14 O8	226.068	0.765	4.3548e+08	2.61587e+08	4.28803e+08	9.76721e+08	2104355094	1494737598	-1.8	0.00926105	2.63657	down
6-[(3-Pyridinylmethyl)sulfanyl]-7H-purine	C11 H9 N5 S	243.059	0.804	3.08854e+08	3.46469e+08	2.81574e+08	1539851385	1312314409	8.32366e+08	-2.09	0.0119743	2.35314	down
2,6-Dichlorotoluene	C7 H6 Cl2	159.985	0.727	4.74891e+08	3.85202e+08	4.09299e+08	1020709875	1159589824	854157900	-1.32	0.00206165	1.89053	down
(+/-)9-HpODE	C18 H32 O4	312.23	12.06	4.17164e+08	1.58787e+08	1.74048e+08	5.96266e+08	1190098871	7.54413e+08	-2.12	0.0322157	1.85548	down
Naringin 6-malonate	C30 H34 O17	666.181	6.076	7.61056e+07	9.71424e+07	1.35254e+08	8.92472e+08	3.31867e+08	3.28783e+08	-1.77	0.0268303	1.56357	down
3-[(4-Fluorobenzyl)sulfanyl]-1H-1,2,4-triazol-5-amine	C9 H9 F N4 S	224.053	0.815	158060251	108502999	1.51137e+08	500396890	9.65362e+08	817831430	-2.44	0.00394089	1.93658	down
2-(1H-Benzimidazol-2-yl)-3,4,5,6-tetrachlorobenzohydrazide	C14 H8 Cl4 N4 O	387.947	0.694	3.5633e+08	3.11323e+08	3.29618e+08	7.47194e+08	8.58269e+08	6.59005e+08	-1.18	0.00251649	1.60337	down
2-[(4-Bromophenyl)sulfanyl]-N-[2-(4-morpholinyl)phenyl]acetamide	C18 H19 Br N2 O2 S	406.036	1.13	2.25724e+08	1.92965e+08	1.16338e+08	6.53411e+08	8.59864e+08	6.16854e+08	-1.76	0.00834233	1.7831	down
Lantanoside	C25 H26 O12	518.143	8.018	1.10152e+08	9.24139e+07	1.27455e+08	4.14741e+08	4.472e+08	6.42454e+08	-2.02	0.00134698	1.45223	down
(2R)-1-(beta-D-Galactopyranosyloxy)-3-(tetradecanoyloxy)-2-propanyl (9E,12E,15E)-9,12,15-octadecatrienoate	C41 H72 O10	724.511	6.9	1.40777e+08	1.18495e+08	1.00452e+08	3.92199e+08	8.18897e+08	335285485	-1.73	0.0265276	1.48888	down
N-(1,3-Benzodioxol-5-ylmethyl)-4-[1-{2-[(4-methylphenyl)amino]-2-oxoethyl}-2,4-dioxo-1,4-dihydro-3(2H)-quinazolinyl]butanamide	C29 H28 N4 O6	528.2	10.652	6.14351e+07	9.3399e+07	1.02924e+08	3.69448e+08	8.22496e+08	3.45406e+08	-1.98	0.0108616	1.56124	down
Apigenin 7- (2-glucosyllactate)	C24 H24 O12	504.127	7.258	4.45185e+07	4.00346e+07	6.1563e+07	3.49886e+08	8.08143e+08	3.5322e+08	-2.99	0.00616301	1.6266	down
7-hydroxy-2-[4-[(2S,3R,4S,5S,6R)-3,4,5-trihydroxy-6-(hydroxymethyl)oxan-2-yl]oxyphenyl]-2,3-dihydrochromen-4-one	C21 H22 O9	418.127	6.658	1.19396e+08	1.49975e+08	2.03241e+08	6.16031e+08	406952036	469683059	-1.65	0.00485138	1.38354	down
N-[4-(5-Methoxy-1,3-benzoxazol-2-yl)phenyl]-4-(4-morpholinyl)-3-nitrobenzamide	C25 H22 N4 O6	474.153	8.017	9.92557e+07	8.91817e+07	1.32351e+08	3.5829e+08	3.89802e+08	5.64632e+08	-1.97	0.00173258	1.33107	down
Phloretin	C15 H14 O5	274.084	7.983	3.94149e+06	3.47008e+06	8.98766e+06	497927313	1.37457e+08	1.96396e+08	-5.64	0.00172218	1.24421	down
4-Methyl-1-(4-nitrophenoxy)-2,3-dihydro-1H-phosphole 1-oxide	C11 H12 N O4 P	253.05	10.479	1.18774e+08	9.85068e+07	7.92681e+07	4.75681e+08	2.61468e+08	2.61285e+08	-1.41	0.0119999	1.17091	down
N,N'-{1,3-Phenylenebis[methyleneimino(2-oxo-2,1-ethanediyl)imino(2-oxo-2,1-ethanediyl)]}bis(3,5-dinitrobenzamide) (non-preferred name)	C30 H28 N10 O14	752.181	6.532	3.29615e+07	3.58705e+07	4.81474e+07	3.94379e+08	3.98808e+08	1.85627e+08	-3.46	0.00631325	1.31476	down
Naringenin	C15 H12 O5	272.068	9.752	5.37464e+07	4.24813e+07	6.97909e+07	3.79908e+08	3.74104e+08	3.00714e+08	-2.8	0.00134682	1.34079	down
Hispidulin	C16 H12 O6	300.063	9.896	6.47895e+07	5.40988e+07	6.82934e+07	3.65216e+08	4.34213e+08	2.81372e+08	-2.49	0.000982048	1.34638	down
5-(5-Chloro-1-methyl-6-oxo-1,6-dihydro-3-pyridinyl)-4-(4-chloro-2-methylphenyl)-2-(2,4-dimethoxy-5-pyrimidinyl)-3-isopropyl-4,5-dihydropyrrolo[3,4-c]pyrazol-6(2H)-one	C27 H26 Cl2 N6 O4	568.137	8.958	2.65003e+07	1.9645e+07	1.86351e+07	181012266	3.77363e+08	3.29818e+08	-4.07	0.00228513	1.28165	down
N-(5-Chloro-2-pyridinyl)-3-(diethylsulfamoyl)-4-methylbenzamide	C17 H20 Cl N3 O3 S	381.093	0.815	3.24673e+06	4.17526e+06	3.66877e+07	349967596	1.18246e+08	100459359	-4.82	0.0405167	1.02027	down
2-{[(benzyloxy)carbonyl]amino}-5-oxooxolane-2-carboxylic acid	C13 H13 N O6	279.074	5.55	1.04208e+06	686318	2.30682e+06	2.07034e+08	319906893	1.47626e+08	-7.63	0.000632082	1.15531	down
