# Supplementary material for: Metabolome and transcriptome integration explored the mechanism of browning in Glycyrrhiza uralensis Fisch cells
Source: Front Plant Sci. 2024 Jul 9;15:1305871. doi: 10.3389/fpls.2024.1305871 (PMC11263121; doi:10.3389/fpls.2024.1305871)
Supplement: Supplementary file 1 [file DataSheet_1.zip › Data Sheet/Supplementary table 3.xls]

## Sheet: CLZ_vs_ZCZ_diff_pos
Supplementary table 3 Screening of Differential Metabolites in Positive Ion Mode
Name	Formula	Calc. MW	RT [min]	CLZ1	CLZ2	CLZ3	ZCZ1	ZCZ2	ZCZ3	Log2FC	P.value	VIP	regulated
Licochalcone A	C21 H22 O4	338.152	11.653	4013196427	2656086801	1878582034	1.91037e+08	6.00674e+07	1.09152e+08	4.6	0.00232522	3.98077	up
4-Methoxylonchocarpin	C21 H20 O4	336.136	12.506	1058243791	1375606261	5.12903e+08	6.11518e+07	7.29061e+07	2.00154e+08	3.86	0.0101214	2.26646	up
3,4,2'-Trihydroxy-6,6-dimethylpyrano [ 2,3:4',3' ] chalcone	C20 H18 O5	338.115	10.559	3.34585e+08	320316169	154171978	1.04008e+07	2.38659e+07	2.83856e+07	3.75	0.00336538	1.21751	up
Xanthoangelol D	C21 H22 O5	354.146	10.437	2.39594e+08	3.11659e+08	1.99674e+08	8.13321e+07	4.45556e+07	6.97823e+07	1.78	0.0049577	1.07755	up
RETUSIN 7-METHYL ETHER	C17 H14 O5	298.084	10.529	3795605379	2164445482	9.39921e+08	4.65734e+08	4.26703e+08	2.1281e+08	2.34	0.0300286	3.0516	up
Neobavaisoflavone	C20 H18 O4	322.12	13.406	8.75454e+08	1020276805	8.79192e+08	2.11705e+08	1.98982e+08	471888048	2.05	0.0439409	2.02317	up
Calocarpin	C20 H20 O4	324.136	12.252	387100914	5.87437e+08	4.02991e+08	5.76883e+07	2.95951e+07	1.09915e+08	2.8	0.0222947	1.57855	up
Flavone base + 1O, 2MeO, O-MalonylHex	C26 H26 O13	546.137	9.155	238182454	5.82732e+08	1.79112e+08	2.13454e+07	6.93504e+06	1.64713e+06	5.1	0.0203293	1.32221	up
Flavanone base + 3O, 1Prenyl	C20 H20 O5	340.131	13.229	2.0733e+08	1.74796e+08	2.69888e+08	5.72651e+07	1.9878e+07	4.12898e+07	2.33	0.0182608	1.03068	up
Methyl (2R)-[(2R)-4-acetyl-3-hydroxy-5-oxo-2,5-dihydro-2-furanyl](hydroxy)acetate	C9 H10 O7	230.043	2.528	7.47766e+08	7.86224e+08	5.52787e+08	4.17141e+08	2.68961e+08	312272385	1.26	0.0125037	1.49079	up
1-Aminocyclohexanecarboxylic acid	C7 H13 N O2	143.095	0.873	7.23561e+08	658517420	6.85632e+08	2.75676e+08	2.43279e+08	2.69243e+08	1.35	7.19e-05	1.64216	up
2-(1,1-Dioxido-4-thiomorpholinyl)-1-propanol	C7 H15 N O3 S	193.077	1.202	4.62704e+08	4.0495e+08	3.05794e+08	8.2765e+07	1.65087e+08	1.20276e+08	1.75	0.0116666	1.26478	up
(2S,4S)-4-hydroxy-2,3,4,5-tetrahydrodipicolinic acid	C7 H9 N O5	187.048	1.312	2.60583e+08	2.44237e+08	3.31047e+08	9.37027e+07	4.90081e+07	6.53728e+07	1.99	0.00715503	1.12891	up
vanyldisulfamide	C20 H22 N4 O6 S2	478.096	2.528	2.44176e+08	306958198	1.5658e+08	5.11716e+07	2.16338e+07	3.26369e+07	2.9	0.00436307	1.10601	up
2-Methoxy-5-nitrophenol	C7 H7 N O4	169.038	1.312	2.04851e+08	1.94876e+08	2.66214e+08	7.29122e+07	3.50771e+07	4.77642e+07	2.1	0.00956497	1.01685	up
Adenine	C5 H5 N5	135.055	0.961	7.90261e+08	7.05439e+08	1343355978	3.88795e+08	3.28493e+08	5.68088e+08	1.02	0.0405469	1.58582	up
N2-Dimethylguanosine	C12 H17 N5 O5	311.121	2.527	1201777306	1213295316	856226717	6.26112e+08	391151184	4.67593e+08	1.36	0.0120086	1.90896	up
MFCD00121429	C20 H13 Cl N2	316.077	2.533	1055432693	1063589434	7.31216e+08	542689190	3.61569e+08	4.25094e+08	1.31	0.0112233	1.7521	up
3-Indolyl-??-D-glucuronide	C14 H15 N O7	309.085	5.878	2.70065e+08	2.64012e+08	3.502e+08	8.73686e+07	134670850	1.23414e+08	1.13	0.00594316	1.0232	up
Glycitein	C16 H12 O5	284.068	8.961	2466897312	2111716430	2041437656	8455216266	11915872274	10921062531	-2.37	0.000738346	7.26254	down
Bis(2,2-dihydroxyethyl) hydrogen phosphate	C4 H11 O8 P	218.019	0.794	1106765080	1012982176	1149159570	3035847098	4558647391	3116889388	-1.49	0.00831293	3.9972	down
DA9185000	C12 H10 O S	202.045	0.801	501085777	5.91478e+08	469905570	3067731296	4597678523	3320584841	-2.73	0.000683595	4.5025	down
Chrysin	C15 H10 O4	254.058	8.474	3.45029e+08	3.62561e+08	8.99799e+08	2657616541	1592481203	1639540309	-2.18	0.0291934	2.98397	down
Isoliquiritigenin	C15 H12 O4	256.073	8.783	2.1702e+08	168000752	3.25636e+08	1712566449	2413666166	2214230322	-3.35	0.00188085	3.47135	down
Citric acid	C6 H8 O7	192.027	1.129	5.91652e+08	5.15258e+08	5.24751e+08	1068831499	1363039117	1098218689	-1.07	0.00263352	2.024	down
Albanol B	C34 H22 O8	558.129	10.48	391905891	2.88929e+08	3.65795e+08	1201044328	8.3438e+08	6.81503e+08	-1.19	0.014511	1.88905	down
2-Amino-1,3,4-octadecanetriol	C18 H39 N O3	317.293	10.298	1.37119e+08	2.43075e+08	2.61456e+08	8.17752e+08	1170518557	4.63193e+08	-1.75	0.020558	1.89561	down
Levulinic acid	C5 H8 O3	116.048	0.817	3.17816e+08	2.97511e+08	2.23099e+08	8.94143e+08	8.74619e+08	6.28232e+08	-1.56	0.00266466	1.81731	down
trimethadione	C6 H9 N O3	143.058	0.822	2.05527e+08	1.73044e+08	1.87172e+08	6.08579e+08	9.50007e+08	7.33547e+08	-1.97	0.00392221	1.93018	down
Pyrogallol	C6 H6 O3	126.032	1.128	1.77875e+08	1.36991e+08	2.1351e+08	3.38406e+08	4.04273e+08	7.43824e+08	-1.18	0.0338903	1.2608	down
lactide	C6 H8 O4	144.042	0.824	1.77773e+08	2.17093e+08	1.59601e+08	7.05056e+08	9.55033e+08	6.94798e+08	-1.99	0.000512473	1.9638	down
Phloroglucinol	C6 H6 O3	126.032	0.826	1.87142e+08	2.05876e+08	1.64994e+08	8.26085e+08	9.95933e+08	7.29992e+08	-2.14	0.000306564	2.07032	down
(4-Hydroxy-4,5,5-trimethyl-2-oxo-1,3-oxazolidin-3-yl)acetic acid	C8 H13 N O5	203.079	0.828	1.76684e+08	1.77818e+08	1.64699e+08	5.6246e+08	9.73579e+08	703203552	-1.99	0.0106742	1.922	down
Diethylpyrocarbonate	C6 H10 O5	162.053	0.803	2.17316e+08	2.32755e+08	1.51119e+08	7.22927e+08	7.82985e+08	553294207	-1.73	0.00235082	1.75899	down
Lantanoside	C25 H26 O12	518.142	8.019	1.16167e+08	1.05114e+08	1.39043e+08	3.96785e+08	3.85057e+08	5.84591e+08	-1.77	0.00244741	1.37394	down
L-Tyrosine	C9 H11 N O3	181.074	1.198	1.94703e+07	3.6767e+07	1.10372e+08	4.10345e+08	5.72202e+08	5.51693e+08	-3.91	0.0350491	1.70205	down
Amorphigenin O-glucoside	C29 H32 O12	572.189	10.659	4.99844e+07	7.55025e+07	8.35844e+07	259338241	497986119	2.2359e+08	-1.78	0.0103065	1.25133	down
sphinganine	C18 H39 N O2	301.298	11.012	3.70585e+07	1.03729e+08	9.59044e+07	369574700	4.60561e+08	1.55949e+08	-1.95	0.038072	1.21183	down
Apigenin 7- (2-glucosyllactate)	C24 H24 O12	504.127	7.256	3.77997e+07	3.56248e+07	5.01304e+07	2.1487e+08	4.30032e+08	1.93246e+08	-2.51	0.00905883	1.21316	down
2-{3-[(2R)-5,7-Dihydroxy-2-(4-hydroxyphenyl)-4-oxo-3,4-dihydro-2H-chromen-6-yl]-4-methoxyphenyl}-5-hydroxy-7-methoxy-4H-chromen-4-one	C32 H24 O10	568.137	8.961	4.10378e+07	3.21092e+07	3.60344e+07	2.66355e+08	3.8927e+08	3.40327e+08	-3.24	0.000220867	1.37955	down
2-(4-Nonylphenoxy)ethanol	C17 H28 O2	264.209	14.51	9.89553e+07	2.82467e+07	5.29795e+07	1.50698e+08	3.58102e+08	2.30283e+08	-2.12	0.0339662	1.08816	down
Glutamylglycine	C7 H12 N2 O5	204.075	1.121	9.12405e+07	8.74113e+07	3.84194e+07	320250950	3.33755e+08	2.83492e+08	-1.87	0.0290892	1.23231	down
Asparagine	C4 H8 N2 O3	132.054	0.809	3.3639e+07	2.4103e+07	4.16463e+07	2.86725e+08	2.32624e+08	9.20451e+07	-2.79	0.0234987	1.0393	down
