# Supplementary material for: Metabolome and transcriptome integration explored the mechanism of browning in Glycyrrhiza uralensis Fisch cells
Source: Front Plant Sci. 2024 Jul 9;15:1305871. doi: 10.3389/fpls.2024.1305871 (PMC11263121; doi:10.3389/fpls.2024.1305871)
Supplement: Supplementary file 1 [file DataSheet_1.zip › Data Sheet/Supplementary table 5.xls]

## Sheet: CLZ_vs_ZCZ_annotation_pos
Supplementary table 5 Annotation of metabolites in different comparison groups under positive ion mode.
Query	Match	HMDB	PubChem	KEGG	SMILES	Comment	regulated	Kegg pathway
Adenine	Adenine	HMDB0000034	190	C00147	C1=NC2=C(N1)C(=NC=N2)N	1	up	ko00908 Zeatin biosynthesis
Adenine	Adenine	HMDB0000034	190	C00147	C1=NC2=C(N1)C(=NC=N2)N	1	up	ko00230 Purine metabolism
Chrysin	Chrysin	HMDB0036619	5281607	C10028	OC1=CC(O)=C2C(=O)C=C(OC2=C1)C1=CC=CC=C1	1	down	ko00941 Flavonoid biosynthesis
Isoliquiritigenin	Isoliquiritigenin	HMDB0037316	638278	C08650	OC1=CC=C(\C=C\C(=O)C2=C(O)C=C(O)C=C2)C=C1	1	down	ko00941 Flavonoid biosynthesis
Citric acid	Citric acid	HMDB0000094	311	C00158	C(C(=O)O)C(CC(=O)O)(C(=O)O)O	1	down	ko00020 Citrate cycle (TCA cycle)
Citric acid	Citric acid	HMDB0000094	311	C00158	C(C(=O)O)C(CC(=O)O)(C(=O)O)O	1	down	ko00250 Alanine, aspartate and glutamate metabolism
Citric acid	Citric acid	HMDB0000094	311	C00158	C(C(=O)O)C(CC(=O)O)(C(=O)O)O	1	down	ko00630 Glyoxylate and dicarboxylate metabolism
L-Tyrosine	L-Tyrosine	HMDB0000158	6057	C00082	C1=CC(=CC=C1C[C@@H](C(=O)O)N)O	1	down	ko00970 Aminoacyl-tRNA biosynthesis
L-Tyrosine	L-Tyrosine	HMDB0000158	6057	C00082	C1=CC(=CC=C1C[C@@H](C(=O)O)N)O	1	down	ko00950 Isoquinoline alkaloid biosynthesis
L-Tyrosine	L-Tyrosine	HMDB0000158	6057	C00082	C1=CC(=CC=C1C[C@@H](C(=O)O)N)O	1	down	ko00350 Tyrosine metabolism
L-Tyrosine	L-Tyrosine	HMDB0000158	6057	C00082	C1=CC(=CC=C1C[C@@H](C(=O)O)N)O	1	down	ko00400 Phenylalanine, tyrosine and tryptophan biosynthesis
L-Tyrosine	L-Tyrosine	HMDB0000158	6057	C00082	C1=CC(=CC=C1C[C@@H](C(=O)O)N)O	1	down	ko00460 Cyanoamino acid metabolism
L-Tyrosine	L-Tyrosine	HMDB0000158	6057	C00082	C1=CC(=CC=C1C[C@@H](C(=O)O)N)O	1	down	ko00130 Ubiquinone and other terpenoid-quinone biosynthesis
L-Tyrosine	L-Tyrosine	HMDB0000158	6057	C00082	C1=CC(=CC=C1C[C@@H](C(=O)O)N)O	1	down	ko00940 Phenylpropanoid biosynthesis
sphinganine	Sphinganine	HMDB0000269	91486	C00836	CCCCCCCCCCCCCCC[C@H]([C@H](CO)N)O	1	down	ko00600 Sphingolipid metabolism
Asparagine	L-Asparagine	HMDB0000168	6267	C00152	C([C@@H](C(=O)O)N)C(=O)N	1	down	ko00970 Aminoacyl-tRNA biosynthesis
Asparagine	L-Asparagine	HMDB0000168	6267	C00152	C([C@@H](C(=O)O)N)C(=O)N	1	down	ko00250 Alanine, aspartate and glutamate metabolism
Asparagine	L-Asparagine	HMDB0000168	6267	C00152	C([C@@H](C(=O)O)N)C(=O)N	1	down	ko00460 Cyanoamino acid metabolism
