# Supplementary material for: Metabolome and transcriptome integration explored the mechanism of browning in Glycyrrhiza uralensis Fisch cells
Source: Front Plant Sci. 2024 Jul 9;15:1305871. doi: 10.3389/fpls.2024.1305871 (PMC11263121; doi:10.3389/fpls.2024.1305871)
Supplement: Supplementary file 1 [file DataSheet_1.zip › Data Sheet/Supplementary table 6 .xls]

## Sheet: 测序数据统计表
Supplementary table 6 Statistics of the quality data for transcriptome sequencing in 6 samples
Sample	Clean reads	Clean bases	Error rate(%)	Q20(%)	Q30(%)	GC content(%)	Total mapped
ZCZ_1	47122864	7011070948	0.0242	98.37	94.9	46.4	43453849(92.21%)
ZCZ_2	43668036	6515879877	0.0242	98.36	94.91	46.49	40209968(92.08%)
ZCZ_3	45248718	6700377386	0.0243	98.33	94.83	46.38	40913221(90.42%)
CLZ_1	50535954	7395102903	0.0246	98.18	94.54	46.15	46023589(91.07%)
CLZ_2	42535610	6265099688	0.0245	98.2	94.63	46.52	38487024(90.48%)
CLZ_3	42674080	6309761356	0.0247	98.14	94.44	46.44	38472419(90.15%)
