# Supplementary material for: Metabolome and transcriptome integration explored the mechanism of browning in Glycyrrhiza uralensis Fisch cells
Source: Front Plant Sci. 2024 Jul 9;15:1305871. doi: 10.3389/fpls.2024.1305871 (PMC11263121; doi:10.3389/fpls.2024.1305871)
Supplement: Supplementary file 1 [file DataSheet_1.zip › Data Sheet/Supplementary table 7 .xls]

## Sheet: 表达差异详情表
Supplementary table 7 DEGs screening results
Gene_id	Gene name	FC(CLZ/ZCZ)	Log2FC(CLZ/ZCZ)	Pvalue	Padjust	Significant	Regulate	ZCZ	CLZ
Glyur000001s00000001	Glyur000001s00000001	0.021	-5.6009	5.47735e-12	2.83589e-11	yes	down	2.84	0.04
Glyur000001s00000006	Glyur000001s00000006	0.15	-2.73593	8.41839e-34	1.3785e-32	yes	down	16.8433	1.64667
Glyur000001s00000008	Glyur000001s00000008	19.082	4.25411	2.67622e-11	1.31732e-10	yes	up	0.14	1.76333
Glyur000001s00000014	Glyur000001s00000014	13.503	3.75526	1.23027e-21	1.16851e-20	yes	up	0.383333	3.37667
Glyur000001s00000016	Glyur000001s00000016	35.835	5.16329	6.90434e-52	2.05069e-50	yes	up	0.29	7.76
Glyur000001s00000020	Glyur000001s00000020	0.052	-4.27554	9.97478e-123	1.43412e-120	yes	down	45.2333	1.54
Glyur000001s00000023	Glyur000001s00000023	26.834	4.74598	6.85061e-186	2.67552e-183	yes	up	9.18667	163.07
Glyur000001s00000028	Glyur000001s00000028	5.497	2.45871	5.88062e-76	3.29504e-74	yes	up	19.5633	69.8767
Glyur000001s00000032	Glyur000001s00000032	148.355	7.21291	3.43345e-11	1.67868e-10	yes	up	0.0266667	2.45667
Glyur000001s00000034	Glyur000001s00000034	0.479	-1.06256	0.000181488	0.00047071	yes	down	3.97	1.23667
Glyur000001s00000039	Glyur000001s00000039	5.425	2.43967	4.78288e-47	1.24284e-45	yes	up	27.72	95.5633
Glyur000001s00000041	Glyur000001s00000041	0.484	-1.04838	0.000109093	0.00029043	yes	down	4.09333	1.29
Glyur000001s00000045	Glyur000001s00000045	30.25	4.91885	0.00164618	0.00374669	yes	up	0.00666667	0.143333
Glyur000001s00000047	Glyur000001s00000047	4.18	2.0634	1.68113e-66	7.51967e-65	yes	up	78.27	211.853
Glyur000001s00000053	Glyur000001s00000053	0.02	-5.62687	1.3189e-36	2.41679e-35	yes	down	42.7733	0.586667
Glyur000001s00000057	Glyur000001s00000057	5.12	2.35602	2.29391e-117	3.01632e-115	yes	up	230.487	786.86
Glyur000001s00000059	Glyur000001s00000059	2.153	1.10656	3.5695e-17	2.60394e-16	yes	up	29.4033	41.1667
Glyur000001s00000061	Glyur000001s00000061	2.513	1.32948	1.43948e-39	2.94043e-38	yes	up	43.8367	71.8367
Glyur000001s00000062	Glyur000001s00000062	0.237	-2.07895	4.88652e-12	2.53802e-11	yes	down	11.38	1.93667
Glyur000001s00000064	Glyur000001s00000064	5.017	2.32691	1.97349e-57	6.91304e-56	yes	up	213.37	649.547
Glyur000001s00000065	Glyur000001s00000065	6.121	2.61377	2.83931e-19	2.35189e-18	yes	up	81.88	279.977
Glyur000001s00000078	Glyur000001s00000078	0.484	-1.04783	6.33015e-13	3.49454e-12	yes	down	13.3367	4.21667
Glyur000001s00000081	Glyur000001s00000081	0.36	-1.4751	1.0882e-24	1.19643e-23	yes	down	25.79	6.06667
Glyur000001s00000089	Glyur000001s00000089	0.343	-1.54205	0.00020117	0.000518318	yes	down	3.67333	0.816667
Glyur000001s00000094	Glyur000001s00000094	0.438	-1.1895	3.03037e-10	1.3781e-09	yes	down	6.43667	1.84333
Glyur000001s00000102	Glyur000001s00000102	0.414	-1.27063	7.11252e-07	2.40643e-06	yes	down	8.70667	2.00333
Glyur000001s00000113	Glyur000001s00000113	13.815	3.78814	1.55693e-64	6.64603e-63	yes	up	1.91333	15.2433
Glyur000001s00000114	Glyur000001s00000114	0.39	-1.35804	1.36732e-07	4.94794e-07	yes	down	6.20333	1.67667
Glyur000001s00000122	Glyur000001s00000122	0.085	-3.548	2.03041e-21	1.90021e-20	yes	down	8.51667	0.48
Glyur000001s00000134	Glyur000001s00000134	2.163	1.11299	5.50061e-10	2.44579e-09	yes	up	7.10667	10.05
Glyur000001s00000138	Glyur000001s00000138	0.432	-1.21108	0.0100038	0.0200176	yes	down	1.09	0.31
Glyur000001s00000139	Glyur000001s00000139	0.156	-2.68192	3.36877e-06	1.06193e-05	yes	down	3.64	0.433333
Glyur000001s00000140	Glyur000001s00000140	0.193	-2.37498	5.47323e-31	8.03692e-30	yes	down	31.1433	3.91
Glyur000001s00000144	Glyur000001s00000144	8.059	3.01061	6.75279e-94	5.70001e-92	yes	up	62.4067	334.763
Glyur000001s00000145	Glyur000001s00000145	6.618	2.7264	3.33124e-51	9.73949e-50	yes	up	114.503	460.267
Glyur000001s00000146	Glyur000001s00000146	7.35	2.87784	1.52173e-06	4.9805e-06	yes	up	8.43333	37.8667
Glyur000001s00000147	Glyur000001s00000147	24.383	4.60779	0.0437374	0.0768209	yes	up	0	0.44
Glyur000001s00000151	Glyur000001s00000151	2.163	1.11316	7.1601e-24	7.59459e-23	yes	up	18.4133	26.0267
Glyur000001s00000153	Glyur000001s00000153	3.057	1.61216	3.19528e-05	9.05761e-05	yes	up	5.30333	9.89
Glyur000001s00000157	Glyur000001s00000157	5.578	2.47967	4.09831e-81	2.59662e-79	yes	up	9.36667	33.9967
Glyur000001s00000159	Glyur000001s00000159	2.547	1.34903	5.6942e-24	6.06925e-23	yes	up	20.7467	34.4033
Glyur000001s00000168	Glyur000001s00000168	0.292	-1.77362	3.92001e-21	3.61561e-20	yes	down	9.64667	1.89333
Glyur000001s00000169	Glyur000001s00000169	2.911	1.54175	1.2266e-39	2.51737e-38	yes	up	31.6933	60.5267
Glyur000001s00000171	Glyur000001s00000171	2.315	1.21099	3.87036e-09	1.6012e-08	yes	up	3.60333	5.44333
Glyur000001s00000186	Glyur000001s00000186	3.649	1.86767	7.45073e-31	1.08554e-29	yes	up	7.21667	17.2267
Glyur000001s00000187	Glyur000001s00000187	16.559	4.04957	0.0169241	0.0324173	yes	up	0.0533333	0.57
Glyur000001s00000189	Glyur000001s00000189	0.262	-1.93489	5.09355e-11	2.45186e-10	yes	down	13.6667	1.79
Glyur000001s00000199	Glyur000001s00000199	68.692	6.10207	4.37851e-38	8.43065e-37	yes	up	0.293333	13.0333
Glyur000002s00000210	Glyur000002s00000210	8.045	3.00815	1.08129e-147	2.39781e-145	yes	up	34.8	181.907
Glyur000002s00000211	Glyur000002s00000211	2.175	1.12107	1.08995e-13	6.35346e-13	yes	up	24.15	34.37
Glyur000002s00000212	Glyur000002s00000212	0.087	-3.52597	2.00564e-84	1.38474e-82	yes	down	59.46	3.41667
Glyur000002s00000216	Glyur000002s00000216	0.146	-2.77882	1.32952e-08	5.25602e-08	yes	down	6.63333	0.613333
Glyur000002s00000219	Glyur000002s00000219	18.047	4.17372	2.15579e-78	1.27915e-76	yes	up	13.03	149.797
Glyur000002s00000220	Glyur000002s00000220	0.497	-1.00901	1.76227e-14	1.08374e-13	yes	down	57.5333	18.6
Glyur000002s00000222	Glyur000002s00000222	0.352	-1.50541	0.00131672	0.00304181	yes	down	4.69	1.06667
Glyur000002s00000229	Glyur000002s00000229	0.309	-1.69388	5.57214e-08	2.08652e-07	yes	down	2.94333	0.57
Glyur000002s00000234	Glyur000002s00000234	5.083	2.34573	5.07672e-06	1.57006e-05	yes	up	0.203333	0.706667
Glyur000002s00000236	Glyur000002s00000236	0.487	-1.03907	7.96921e-08	2.94993e-07	yes	down	14.9867	4.75
Glyur000002s00000248	Glyur000002s00000248	0.346	-1.53021	2.19397e-08	8.50512e-08	yes	down	16.6533	3.73667
Glyur000002s00000250	Glyur000002s00000250	0.388	-1.36685	2.28752e-17	1.68917e-16	yes	down	29.19	7.37333
Glyur000002s00000258	Glyur000002s00000258	2.287	1.19322	1.00568e-20	9.07436e-20	yes	up	26.7033	39.7333
Glyur000002s00000260	Glyur000002s00000260	0.359	-1.47736	0.0388506	0.0690018	yes	down	1.84667	0.446667
Glyur000002s00000261	Glyur000002s00000261	0.077	-3.69608	2.53856e-60	9.64101e-59	yes	down	38.3533	1.93333
Glyur000002s00000265	Glyur000002s00000265	0.367	-1.44507	0.0229637	0.0428503	yes	down	0.89	0.21
Glyur000002s00000269	Glyur000002s00000269	0.087	-3.51849	2.10029e-41	4.53826e-40	yes	down	19.7733	1.13
Glyur000002s00000272	Glyur000002s00000272	2.076	1.05352	5.10232e-11	2.45518e-10	yes	up	10.8867	14.7733
Glyur000002s00000275	Glyur000002s00000275	0.356	-1.49004	2.38769e-17	1.76095e-16	yes	down	28.6167	6.65333
Glyur000002s00000284	Glyur000002s00000284	2.034	1.02443	1.53244e-12	8.22758e-12	yes	up	7.05	9.4
Glyur000002s00000289	Glyur000002s00000289	2.35	1.23287	1.33802e-13	7.7546e-13	yes	up	7.87	12.0067
Glyur000002s00000290	Glyur000002s00000290	0.146	-2.77237	1.64973e-05	4.8249e-05	yes	down	2.82	0.27
Glyur000002s00000294	Glyur000002s00000294	47.338	5.56493	0.000766316	0.00182908	yes	up	0	0.903333
Glyur000002s00000296	Glyur000002s00000296	2.041	1.02927	5.63692e-18	4.33699e-17	yes	up	976.15	1295.92
Glyur000002s00000299	Glyur000002s00000299	165.156	7.36769	3.68937e-106	3.86159e-104	yes	up	1.34667	17.7267
Glyur000002s00000303	Glyur000002s00000303	3.617	1.85483	3.98506e-34	6.5707e-33	yes	up	31.2167	72.8667
Glyur000002s00000306	Glyur000002s00000306	2.921	1.54622	1.46842e-19	1.23829e-18	yes	up	42.6033	78.78
Glyur000002s00000308	Glyur000002s00000308	0.323	-1.63231	0.0170275	0.0325987	yes	down	5.82333	2.82
Glyur000002s00000311	Glyur000002s00000311	0.4	-1.32194	2.87979e-17	2.10902e-16	yes	down	29.2767	7.59333
Glyur000002s00000313	Glyur000002s00000313	0.279	-1.84285	1.60101e-14	9.87123e-14	yes	down	7.64667	1.39
Glyur000002s00000322	Glyur000002s00000322	2.799	1.48476	5.47324e-28	7.08651e-27	yes	up	40.01	72.9333
Glyur000002s00000336	Glyur000002s00000336	6.874	2.78105	8.67411e-39	1.71173e-37	yes	up	71.4233	314.45
Glyur000002s00000337	Glyur000002s00000337	2.358	1.23726	1.49544e-11	7.50644e-11	yes	up	55.93	84.87
Glyur000002s00000339	Glyur000002s00000339	6.401	2.67828	1.00668e-12	5.47303e-12	yes	up	0.886667	3.68667
Glyur000002s00000344	Glyur000002s00000344	0.089	-3.49553	1.257e-08	4.98211e-08	yes	down	6.56667	0.37
Glyur000002s00000346	Glyur000002s00000346	4.941	2.30494	5.15678e-69	2.46236e-67	yes	up	28.0333	90.0867
Glyur000002s00000352	Glyur000002s00000352	4.735	2.24328	9.18753e-15	5.76661e-14	yes	up	4.16667	12.7133
Glyur000002s00000353	Glyur000002s00000353	27.247	4.768	0.00227359	0.00505635	yes	up	0.133333	2.58333
Glyur000002s00000354	Glyur000002s00000354	2.246	1.16766	7.62951e-30	1.06817e-28	yes	up	32.4867	47.5967
Glyur000002s00000356	Glyur000002s00000356	2.658	1.41046	8.43112e-40	1.73714e-38	yes	up	23.6767	41.1433
Glyur000002s00000357	Glyur000002s00000357	0.05	-4.33147	0.00637873	0.0131624	yes	down	2.39667	0.0733333
Glyur000002s00000358	Glyur000002s00000358	9.051	3.1781	6.01391e-39	1.19307e-37	yes	up	1.31	8.05
Glyur000002s00000359	Glyur000002s00000359	0.43	-1.21661	0.000454359	0.0011192	yes	down	3.94667	1.11667
Glyur000002s00000364	Glyur000002s00000364	0.375	-1.41542	0.000376523	0.000936902	yes	down	3.48333	0.83
Glyur000002s00000365	Glyur000002s00000365	2.226	1.15426	1.33312e-33	2.16132e-32	yes	up	39.65	56.7633
Glyur000002s00000367	Glyur000002s00000367	0.15	-2.73851	0.0440297	0.0772512	yes	down	3.68	0.363333
Glyur000002s00000368	Glyur000002s00000368	2.63	1.39486	4.99124e-06	1.54508e-05	yes	up	1.7	2.79
Glyur000003s00001130	Glyur000003s00001130	5.712	2.51404	2.57811e-40	5.37969e-39	yes	up	6.12667	22.7333
Glyur000003s00001132	Glyur000003s00001132	0.072	-3.78959	0.00486817	0.0102532	yes	down	0.326667	0.0133333
Glyur000003s00001139	Glyur000003s00001139	0.434	-1.20365	3.96776e-09	1.63942e-08	yes	down	23.0933	6.48
Glyur000003s00001140	Glyur000003s00001140	2.048	1.03429	5.01827e-11	2.41606e-10	yes	up	12.7433	17.0433
Glyur000003s00001142	Glyur000003s00001142	0.288	-1.79643	1.31674e-10	6.13843e-10	yes	down	3.65333	0.69
Glyur000003s00001144	Glyur000003s00001144	3.869	1.9521	2.32366e-39	4.69522e-38	yes	up	37.6067	95.2767
Glyur000003s00001159	Glyur000003s00001159	2.496	1.31975	7.20052e-13	3.96082e-12	yes	up	18.1233	29.06
Glyur000003s00001163	Glyur000003s00001163	82.628	6.36855	1.19988e-08	4.76149e-08	yes	up	0.04	2.22667
Glyur000003s00001164	Glyur000003s00001164	2.406	1.26638	3.62214e-21	3.35151e-20	yes	up	33.5833	53.64
Glyur000003s00001168	Glyur000003s00001168	0.418	-1.25732	6.61018e-09	2.67878e-08	yes	down	10.0533	2.72667
Glyur000003s00001171	Glyur000003s00001171	0.01	-6.63385	1.38974e-09	5.97424e-09	yes	down	2.69667	0.0166667
Glyur000003s00001172	Glyur000003s00001172	2.047	1.03335	7.0441e-12	3.62128e-11	yes	up	3.78333	5.14
Glyur000003s00001173	Glyur000003s00001173	0.435	-1.20214	1.39585e-09	5.99856e-09	yes	down	9.31	2.64333
Glyur000003s00001180	Glyur000003s00001180	0.118	-3.08403	0.0141801	0.0275322	yes	down	0.456667	0.0333333
Glyur000003s00001187	Glyur000003s00001187	2.103	1.07239	7.86055e-18	6.00196e-17	yes	up	27.7867	38.0333
Glyur000003s00001188	Glyur000003s00001188	0.489	-1.03076	0.015631	0.0301346	yes	down	1.56	0.496667
Glyur000003s00001194	Glyur000003s00001194	3.496	1.80585	3.7803e-35	6.51213e-34	yes	up	35.0233	61.19
Glyur000003s00001195	Glyur000003s00001195	4.505	2.17162	6.47392e-09	2.626e-08	yes	up	0.553333	1.62
Glyur000003s00001206	Glyur000003s00001206	0.311	-1.68532	2.98354e-06	9.45503e-06	yes	down	3.84	0.776667
Glyur000003s00001207	Glyur000003s00001207	0.394	-1.3443	1.10399e-09	4.78518e-09	yes	down	9.45	2.43
Glyur000003s00001209	Glyur000003s00001209	5.889	2.55793	1.3317e-67	6.15666e-66	yes	up	12.87	49.2333
Glyur000003s00001217	Glyur000003s00001217	0.202	-2.30421	1.73683e-08	6.79335e-08	yes	down	2.23667	0.3
Glyur000003s00001226	Glyur000003s00001226	0.446	-1.166	0.00033661	0.000843119	yes	down	5.58667	1.62
Glyur000003s00001227	Glyur000003s00001227	0.236	-2.08596	1.87289e-05	5.43687e-05	yes	down	15.4867	2.29667
Glyur000003s00001231	Glyur000003s00001231	3.023	1.59608	1.70976e-06	5.56253e-06	yes	up	1.63667	3.19333
Glyur000003s00001232	Glyur000003s00001232	0.348	-1.52473	0.0425267	0.0748752	yes	down	4.73	1.05
Glyur000003s00001233	Glyur000003s00001233	2.275	1.18562	4.9143e-11	2.36862e-10	yes	up	55.9067	85.2133
Glyur000003s00001234	Glyur000003s00001234	0.289	-1.78908	1.20874e-25	1.39767e-24	yes	down	24.43	4.60667
Glyur000003s00001238	Glyur000003s00001238	0.315	-1.66645	1.64713e-07	5.9139e-07	yes	down	4.86667	0.996667
Glyur000003s00001240	Glyur000003s00001240	0.187	-2.41825	4.95183e-46	1.25435e-44	yes	down	22.8233	2.78
Glyur000003s00001243	Glyur000003s00001243	0.406	-1.29984	2.98979e-11	1.46835e-10	yes	down	8.80667	2.33667
Glyur000003s00001245	Glyur000003s00001245	0.453	-1.14145	0.000395164	0.000980304	yes	down	9.00667	2.63333
Glyur000003s00001251	Glyur000003s00001251	0.268	-1.89898	4.99781e-11	2.40666e-10	yes	down	15.5467	2.68333
Glyur000004s00000373	Glyur000004s00000373	4.127	2.04509	6.27874e-38	1.20451e-36	yes	up	6.55667	17.9433
Glyur000004s00000374	Glyur000004s00000374	2.423	1.27664	1.17423e-20	1.05458e-19	yes	up	33.6567	53.18
Glyur000004s00000382	Glyur000004s00000382	0.418	-1.25843	5.38854e-07	1.8434e-06	yes	down	10.6067	2.87667
Glyur000004s00000385	Glyur000004s00000385	3.735	1.90124	1.63642e-51	4.80585e-50	yes	up	150.767	338.167
Glyur000004s00000388	Glyur000004s00000388	58.755	5.87665	0.000298953	0.000753996	yes	up	0	0.183333
Glyur000004s00000389	Glyur000004s00000389	0.35	-1.51533	2.40191e-10	1.10029e-09	yes	down	145	32.4833
Glyur000004s00000390	Glyur000004s00000390	0.111	-3.17212	3.8128e-17	2.77369e-16	yes	down	7.87667	0.553333
Glyur000004s00000394	Glyur000004s00000394	2.205	1.14069	5.11214e-16	3.46284e-15	yes	up	19.1233	27.52
Glyur000004s00000395	Glyur000004s00000395	0.486	-1.04058	0.00662318	0.0136313	yes	down	1.97333	0.523333
Glyur000004s00000399	Glyur000004s00000399	2.88	1.52623	1.73629e-32	2.7076e-31	yes	up	37.2867	70.0267
Glyur000004s00000403	Glyur000004s00000403	2.641	1.40111	2.53193e-35	4.38761e-34	yes	up	95.9	175.033
Glyur000004s00000404	Glyur000004s00000404	3.201	1.67833	5.9336e-16	4.0058e-15	yes	up	4.12	8.56667
Glyur000004s00000413	Glyur000004s00000413	2.961	1.56626	1.99208e-36	3.61741e-35	yes	up	14.7033	28.4333
Glyur000004s00000421	Glyur000004s00000421	7.693	2.94349	1.36535e-13	7.90772e-13	yes	up	0.496667	2.47333
Glyur000004s00000423	Glyur000004s00000423	4.546	2.18459	7.15877e-06	2.17843e-05	yes	up	1.23667	3.79667
Glyur000004s00000424	Glyur000004s00000424	0.388	-1.36714	0.0391315	0.0694442	yes	down	13.7067	3.36
Glyur000004s00000425	Glyur000004s00000425	10.105	3.33699	1.37841e-103	1.36625e-101	yes	up	8.17667	64.6967
Glyur000004s00000428	Glyur000004s00000428	3.61	1.85219	2.99267e-37	5.63781e-36	yes	up	14.7567	34.8533
Glyur000004s00000432	Glyur000004s00000432	8.68	3.11775	1.23076e-72	6.40263e-71	yes	up	31.04	174.067
Glyur000004s00000437	Glyur000004s00000437	0.094	-3.41354	0.0148604	0.0287782	yes	down	3.13667	0.22
Glyur000004s00000442	Glyur000004s00000442	4.216	2.07576	8.28964e-28	1.06435e-26	yes	up	4.37333	11.9933
Glyur000004s00000446	Glyur000004s00000446	188.307	7.55694	7.54621e-104	7.53671e-102	yes	up	0.286667	33.7933
Glyur000004s00000450	Glyur000004s00000450	0.308	-1.70053	1.54367e-09	6.61749e-09	yes	down	8.51667	1.71333
Glyur000004s00000457	Glyur000004s00000457	0.308	-1.69834	9.12464e-10	3.99138e-09	yes	down	2.80333	0.566667
Glyur000004s00000463	Glyur000004s00000463	0.49	-1.02982	8.25815e-12	4.22713e-11	yes	down	16.5633	5.18667
Glyur000004s00000465	Glyur000004s00000465	0.189	-2.40602	4.09859e-07	1.4175e-06	yes	down	24.3067	2.80667
Glyur000004s00000468	Glyur000004s00000468	0.462	-1.1148	0.00438169	0.00929817	yes	down	4.88667	1.46333
Glyur000004s00000469	Glyur000004s00000469	0.333	-1.58612	4.6548e-52	1.39203e-50	yes	down	71.3633	15.54
Glyur000004s00000470	Glyur000004s00000470	0.39	-1.35872	2.23483e-10	1.02559e-09	yes	down	12.8833	3.27
Glyur000004s00000473	Glyur000004s00000473	0.446	-1.164	1.24946e-27	1.58866e-26	yes	down	59.7233	17.7733
Glyur000004s00000476	Glyur000004s00000476	3.162	1.66085	5.34403e-49	1.48605e-47	yes	up	134.353	271.787
Glyur000004s00000480	Glyur000004s00000480	2.834	1.50259	2.5724e-12	1.35957e-11	yes	up	7.61	15.91
Glyur000004s00000483	Glyur000004s00000483	0.308	-1.69836	0.00408112	0.00871476	yes	down	6.02	1.25
Glyur000004s00000485	Glyur000004s00000485	0.096	-3.38563	4.72748e-22	4.59184e-21	yes	down	9.84333	0.613333
Glyur000004s00000490	Glyur000004s00000490	2.185	1.12733	1.41381e-07	5.10559e-07	yes	up	4.79	7.38333
Glyur000004s00000492	Glyur000004s00000492	0.213	-2.23161	2.85366e-22	2.80826e-21	yes	down	38.2233	5.30667
Glyur000004s00000493	Glyur000004s00000493	0.056	-4.15184	0.0321283	0.058164	yes	down	3.70333	0
Glyur000004s00000497	Glyur000004s00000497	0.351	-1.5123	1.76163e-14	1.0836e-13	yes	down	10.7433	2.45
Glyur000004s00000505	Glyur000004s00000505	2.562	1.35725	7.50896e-20	6.42744e-19	yes	up	14.6167	24.45
Glyur000004s00000507	Glyur000004s00000507	0.135	-2.89325	4.04537e-05	0.000113335	yes	down	3.15333	0.27
Glyur000005s00001005	Glyur000005s00001005	0.335	-1.57794	9.3401e-22	8.92305e-21	yes	down	14.8133	3.12333
Glyur000005s00001013	Glyur000005s00001013	2.406	1.26635	0.0360285	0.0645282	yes	up	0.58	1.05
Glyur000005s00001026	Glyur000005s00001026	9.314	3.21944	4.93193e-149	1.15227e-146	yes	up	11.7833	70.76
Glyur000005s00001036	Glyur000005s00001036	0.143	-2.80607	2.97261e-06	9.42267e-06	yes	down	10.1267	0.926667
Glyur000005s00001037	Glyur000005s00001037	0.43	-1.21817	1.5667e-05	4.59181e-05	yes	down	3.08333	0.866667
Glyur000005s00001040	Glyur000005s00001040	28.406	4.82813	7.72299e-85	5.389e-83	yes	up	4.25667	78.5033
Glyur000005s00001041	Glyur000005s00001041	0.329	-1.60478	0.000301812	0.000760693	yes	down	3.83	0.813333
Glyur000005s00001045	Glyur000005s00001045	0.047	-4.40356	0.0202061	0.0381234	yes	down	0.443333	0
Glyur000005s00001047	Glyur000005s00001047	5.869	2.55321	0.00188172	0.00424365	yes	up	0.25	0.97
Glyur000005s00001050	Glyur000005s00001050	0.277	-1.85227	8.22516e-27	1.00199e-25	yes	down	168.237	29.9833
Glyur000005s00001057	Glyur000005s00001057	0.408	-1.29486	2.45281e-14	1.49366e-13	yes	down	19.0133	5.05
Glyur000005s00001066	Glyur000005s00001066	5.783	2.53175	1.74946e-157	4.81875e-155	yes	up	61.69	233.08
Glyur000005s00001068	Glyur000005s00001068	0.473	-1.07987	6.38022e-19	5.18644e-18	yes	down	26.7533	8.27333
Glyur000005s00001069	Glyur000005s00001069	27.533	4.78307	5.60968e-69	2.67374e-67	yes	up	1.65667	27.38
Glyur000005s00001071	Glyur000005s00001071	5.327	2.41345	0.000457172	0.00112581	yes	up	0.303333	1.05
Glyur000005s00001072	Glyur000005s00001072	0.342	-1.54622	0.0310699	0.0564352	yes	down	2.18333	0.423333
Glyur000005s00001078	Glyur000005s00001078	5.205	2.38001	3.24623e-114	3.96935e-112	yes	up	35.6233	120.753
Glyur000005s00001079	Glyur000005s00001079	0.47	-1.09036	1.12156e-15	7.45815e-15	yes	down	36.79	11.1533
Glyur000005s00001082	Glyur000005s00001082	3.408	1.76903	0.000324938	0.000815447	yes	up	4.03667	7.30667
Glyur000005s00001083	Glyur000005s00001083	4.023	2.00812	8.1084e-09	3.25868e-08	yes	up	1.45333	3.81333
Glyur000005s00001087	Glyur000005s00001087	0.303	-1.72377	0.000406776	0.00100768	yes	down	3.14	0.62
Glyur000005s00001100	Glyur000005s00001100	0.277	-1.85316	3.86385e-05	0.000108517	yes	down	4.20667	0.71
Glyur000005s00001101	Glyur000005s00001101	0.126	-2.99324	1.43232e-26	1.72876e-25	yes	down	6.32333	0.513333
Glyur000005s00001103	Glyur000005s00001103	42.524	5.41019	4.01619e-54	1.28004e-52	yes	up	0.443333	12.3933
Glyur000005s00001104	Glyur000005s00001104	63.99	5.99978	1.11201e-16	7.88137e-16	yes	up	0.0633333	2.73
Glyur000005s00001105	Glyur000005s00001105	0.293	-1.77028	1.83336e-09	7.80818e-09	yes	down	3.29667	0.633333
Glyur000005s00001110	Glyur000005s00001110	3.664	1.87347	7.75849e-08	2.87396e-07	yes	up	152.497	364.817
Glyur000005s00001114	Glyur000005s00001114	2.629	1.39451	1.91363e-32	2.97881e-31	yes	up	51.19	87.2467
Glyur000005s00001117	Glyur000005s00001117	2.084	1.05937	1.88342e-28	2.48655e-27	yes	up	89.5233	121.61
Glyur000005s00001120	Glyur000005s00001120	5.761	2.52634	0.0112278	0.0222254	yes	up	0.263333	0.973333
Glyur000005s00001125	Glyur000005s00001125	0.429	-1.22064	0.000353063	0.000881882	yes	down	2.74667	0.836667
Glyur000006s00001607	Glyur000006s00001607	0.055	-4.18069	0.000691813	0.00166064	yes	down	1.30667	0.0466667
Glyur000006s00001608	Glyur000006s00001608	0.071	-3.82607	3.27887e-09	1.36339e-08	yes	down	4.82667	0.22
Glyur000006s00001612	Glyur000006s00001612	20.957	4.38935	3.368e-07	1.17398e-06	yes	up	0.06	0.816667
Glyur000006s00001615	Glyur000006s00001615	0.479	-1.06187	1.20876e-15	8.0217e-15	yes	down	183.997	57.4967
Glyur000006s00001616	Glyur000006s00001616	2.76	1.46461	7.8578e-27	9.59026e-26	yes	up	45.5267	81.2733
Glyur000006s00001617	Glyur000006s00001617	3.73	1.8993	1.70889e-06	5.56038e-06	yes	up	0.753333	1.83333
Glyur000006s00001623	Glyur000006s00001623	0.448	-1.15768	1.39257e-16	9.81927e-16	yes	down	488.76	142.693
Glyur000006s00001635	Glyur000006s00001635	0.062	-4.00561	0.0445274	0.0780355	yes	down	1.48	0.0566667
Glyur000006s00001647	Glyur000006s00001647	2.218	1.14949	1.45343e-19	1.22604e-18	yes	up	49.3867	59.03
Glyur000006s00001657	Glyur000006s00001657	0.347	-1.52706	7.8808e-35	1.34081e-33	yes	down	30.0833	6.81333
Glyur000006s00001659	Glyur000006s00001659	29.034	4.85968	3.33634e-12	1.75411e-11	yes	up	0.493333	9.26667
Glyur000006s00001664	Glyur000006s00001664	4.926	2.3005	3.76443e-15	2.42501e-14	yes	up	1.24333	3.99667
Glyur000006s00001668	Glyur000006s00001668	0.189	-2.40392	1.57758e-40	3.32103e-39	yes	down	22.51	2.76333
Glyur000006s00001682	Glyur000006s00001682	0.139	-2.84359	0.00431369	0.009168	yes	down	1.17	0.1
Glyur000006s00001684	Glyur000006s00001684	0.268	-1.89865	2.93212e-39	5.88831e-38	yes	down	27.3533	4.79333
Glyur000006s00001686	Glyur000006s00001686	0.448	-1.15908	4.02613e-22	3.92956e-21	yes	down	48.5267	13.91
Glyur000006s00001687	Glyur000006s00001687	0.471	-1.08738	3.33723e-15	2.15831e-14	yes	down	92.8267	27.1867
Glyur000006s00001689	Glyur000006s00001689	2.223	1.15271	2.31899e-19	1.93129e-18	yes	up	17.3033	25.1367
Glyur000006s00001690	Glyur000006s00001690	0.195	-2.35858	3.17559e-31	4.70797e-30	yes	down	21.47	2.56
Glyur000006s00001696	Glyur000006s00001696	2.667	1.41521	5.99941e-32	9.18587e-31	yes	up	91.4933	159.99
Glyur000006s00001701	Glyur000006s00001701	7.575	2.92128	6.47796e-92	5.28065e-90	yes	up	22.51	110.337
Glyur000006s00001711	Glyur000006s00001711	0.126	-2.99371	7.04745e-09	2.84936e-08	yes	down	1.33	0.11
Glyur000006s00001714	Glyur000006s00001714	3.059	1.61319	1.21082e-20	1.08617e-19	yes	up	12.09	24.0167
Glyur000006s00001715	Glyur000006s00001715	0.319	-1.64678	0.0241959	0.0449509	yes	down	1.09333	0.233333
Glyur000006s00001717	Glyur000006s00001717	62.998	5.97724	4.98379e-69	2.38411e-67	yes	up	0.67	26.8
Glyur000006s00001720	Glyur000006s00001720	0.27	-1.89025	4.02486e-07	1.39347e-06	yes	down	2.48333	0.436667
Glyur000006s00001723	Glyur000006s00001723	0.435	-1.20019	4.03807e-05	0.000113155	yes	down	19.4367	5.45
Glyur000006s00001726	Glyur000006s00001726	2.3	1.2014	0.00492215	0.0103577	yes	up	8.2	11.7267
Glyur000007s00002778	Glyur000007s00002778	0.276	-1.85471	1.13883e-22	1.14307e-21	yes	down	14.29	2.58667
Glyur000007s00002785	Glyur000007s00002785	5.848	2.54783	4.3113e-07	1.48909e-06	yes	up	0.966667	3.64333
Glyur000007s00002787	Glyur000007s00002787	4.708	2.23524	1.35042e-66	6.0925e-65	yes	up	271.027	812.557
Glyur000007s00002788	Glyur000007s00002788	2.072	1.05089	1.82118e-13	1.04782e-12	yes	up	203.553	272.993
Glyur000007s00002789	Glyur000007s00002789	2.123	1.08633	1.09897e-17	8.30157e-17	yes	up	1203.08	1541.18
Glyur000007s00002791	Glyur000007s00002791	3.133	1.64733	4.92952e-14	2.94298e-13	yes	up	17.34	35.0967
Glyur000007s00002793	Glyur000007s00002793	0.346	-1.53282	0.00273943	0.00601163	yes	down	6.08333	1.35
Glyur000007s00002795	Glyur000007s00002795	0.4	-1.32135	2.75328e-17	2.02034e-16	yes	down	100.78	26.1133
Glyur000007s00002799	Glyur000007s00002799	0.244	-2.03227	0.00578462	0.0120227	yes	down	4.40333	0.686667
Glyur000007s00002806	Glyur000007s00002806	2.207	1.1423	8.29986e-06	2.50672e-05	yes	up	6.44	9.29333
Glyur000007s00002809	Glyur000007s00002809	0.408	-1.29182	4.78847e-07	1.64457e-06	yes	down	7.54	2
Glyur000007s00002813	Glyur000007s00002813	0.357	-1.48433	0.00476497	0.0100544	yes	down	1.53	0.363333
Glyur000007s00002824	Glyur000007s00002824	0.264	-1.92007	9.83235e-09	3.92799e-08	yes	down	17.72	3.03667
Glyur000007s00002828	Glyur000007s00002828	0.182	-2.4592	2.3826e-20	2.10627e-19	yes	down	21.88	2.57667
Glyur000007s00002841	Glyur000007s00002841	3.732	1.89985	0.000544444	0.00132649	yes	up	1.86333	4.44
Glyur000007s00002842	Glyur000007s00002842	0.357	-1.48491	3.54275e-07	1.23292e-06	yes	down	27.09	6.2
Glyur000007s00002848	Glyur000007s00002848	2.087	1.06118	0.0132833	0.0259159	yes	up	6.90667	7.81667
Glyur000007s00002854	Glyur000007s00002854	0.331	-1.59364	1.66425e-16	1.16846e-15	yes	down	12.6333	2.90667
Glyur000007s00002859	Glyur000007s00002859	2.17	1.11753	5.44508e-10	2.42274e-09	yes	up	163.187	227.5
Glyur000007s00002879	Glyur000007s00002879	2.745	1.45656	2.70145e-17	1.98397e-16	yes	up	21.5233	37.9133
Glyur000007s00002881	Glyur000007s00002881	2.778	1.47384	2.52306e-20	2.22593e-19	yes	up	11.3033	19.7467
Glyur000007s00002883	Glyur000007s00002883	2.127	1.08861	1.1034e-17	8.33263e-17	yes	up	179.897	247.84
Glyur000007s00002885	Glyur000007s00002885	4.848	2.27728	1.63135e-26	1.96175e-25	yes	up	3.18667	10.09
Glyur000007s00002886	Glyur000007s00002886	2.517	1.33158	6.83713e-25	7.59369e-24	yes	up	40.93	65.4967
Glyur000007s00002888	Glyur000007s00002888	0.364	-1.45688	1.67941e-10	7.771e-10	yes	down	20.2267	4.65667
Glyur000007s00002889	Glyur000007s00002889	0.492	-1.0244	0.00060199	0.001458	yes	down	3.12	1
Glyur000008s00001253	Glyur000008s00001253	6.639	2.73096	1.03166e-07	3.7719e-07	yes	up	0.143333	0.623333
Glyur000008s00001254	Glyur000008s00001254	15.891	3.99013	2.15242e-24	2.33606e-23	yes	up	0.79	8.23
Glyur000008s00001256	Glyur000008s00001256	3.072	1.61932	4.80286e-66	2.13373e-64	yes	up	222.633	446.14
Glyur000008s00001259	Glyur000008s00001259	0.414	-1.2735	1.97721e-13	1.13509e-12	yes	down	8.85667	2.38667
Glyur000008s00001261	Glyur000008s00001261	2.398	1.26162	1.74846e-16	1.22495e-15	yes	up	16.4867	25.8367
Glyur000008s00001266	Glyur000008s00001266	20.49	4.35687	0.0447587	0.0784147	yes	up	0	12.5067
Glyur000008s00001268	Glyur000008s00001268	0.037	-4.77517	0.0196571	0.0371859	yes	down	1.33333	0
Glyur000008s00001269	Glyur000008s00001269	2.601	1.37886	1.91806e-31	2.87457e-30	yes	up	12.8033	21.7
Glyur000008s00001273	Glyur000008s00001273	0.225	-2.15305	4.01632e-06	1.25682e-05	yes	down	3.28333	0.473333
Glyur000008s00001275	Glyur000008s00001275	0.233	-2.10353	1.19076e-18	9.54906e-18	yes	down	16.8233	2.59
Glyur000008s00001278	Glyur000008s00001278	0.075	-3.74618	1.66629e-30	2.39571e-29	yes	down	9.11	0.44
Glyur000008s00001284	Glyur000008s00001284	2.302	1.20273	7.35928e-11	3.50064e-10	yes	up	125.883	187.45
Glyur000008s00001287	Glyur000008s00001287	0.496	-1.01114	1.6337e-07	5.86647e-07	yes	down	6.67667	2.5
Glyur000008s00001289	Glyur000008s00001289	0.309	-1.6943	0.00899579	0.0181336	yes	down	0.673333	0.136667
Glyur000008s00001293	Glyur000008s00001293	0.313	-1.67682	1.72593e-08	6.75173e-08	yes	down	17.6333	3.58
Glyur000008s00001294	Glyur000008s00001294	0.077	-3.69393	0.0292058	0.0533344	yes	down	0.206667	0.01
Glyur000008s00001298	Glyur000008s00001298	0.193	-2.37053	2.33633e-38	4.54533e-37	yes	down	87.3133	10.9433
Glyur000008s00001305	Glyur000008s00001305	0.281	-1.83354	2.94216e-05	8.36822e-05	yes	down	1.94	0.35
Glyur000008s00001313	Glyur000008s00001313	0.321	-1.63873	1.56889e-06	5.12653e-06	yes	down	3.73	0.776667
Glyur000008s00001315	Glyur000008s00001315	0.062	-4.01924	0.0389839	0.0692104	yes	down	0.52	0
Glyur000008s00001316	Glyur000008s00001316	0.12	-3.05839	1.31607e-23	1.38248e-22	yes	down	33.3567	2.56
Glyur000008s00001317	Glyur000008s00001317	0.403	-1.31055	0.000250154	0.000637618	yes	down	5.33333	1.5
Glyur000008s00001320	Glyur000008s00001320	0.227	-2.13875	1.3989e-06	4.59806e-06	yes	down	66.9567	9.87
Glyur000008s00001327	Glyur000008s00001327	0.478	-1.06564	2.22413e-08	8.61567e-08	yes	down	55.6867	17.16
Glyur000008s00001328	Glyur000008s00001328	0.275	-1.86349	2.58387e-09	1.0844e-08	yes	down	15.3067	2.78667
Glyur000008s00001333	Glyur000008s00001333	0.157	-2.67268	6.56103e-25	7.29942e-24	yes	down	6.77333	0.72
Glyur000008s00001336	Glyur000008s00001336	0.472	-1.0817	6.01633e-07	2.05013e-06	yes	down	48.14	14.7633
Glyur000008s00001338	Glyur000008s00001338	12.548	3.64938	0.0054132	0.0113019	yes	up	0.0333333	0.27
Glyur000008s00001342	Glyur000008s00001342	4.785	2.25865	2.59783e-40	5.41653e-39	yes	up	81.0067	249.217
Glyur000008s00001345	Glyur000008s00001345	0.154	-2.7004	1.07498e-26	1.3053e-25	yes	down	67.24	6.64333
Glyur000008s00001349	Glyur000008s00001349	2.009	1.00665	1.61341e-11	8.08467e-11	yes	up	22.31	29.4167
Glyur000008s00001352	Glyur000008s00001352	2.32	1.21391	1.35028e-30	1.951e-29	yes	up	42.5233	64.67
Glyur000008s00001356	Glyur000008s00001356	4.795	2.26149	8.60223e-07	2.88731e-06	yes	up	1.14	3.55333
Glyur000008s00001359	Glyur000008s00001359	0.05	-4.3357	0.00635701	0.0131217	yes	down	31.3433	0.63
Glyur000008s00001360	Glyur000008s00001360	0.085	-3.55835	3.0595e-17	2.23939e-16	yes	down	19.6833	1.07667
Glyur000008s00001365	Glyur000008s00001365	0.012	-6.33234	1.17035e-06	3.88095e-06	yes	down	2.59	0.02
Glyur000009s00001371	Glyur000009s00001371	3.654	1.86957	5.43597e-05	0.000150077	yes	up	0.54	1.05667
Glyur000009s00001373	Glyur000009s00001373	0.138	-2.85988	1.24984e-111	1.4471e-109	yes	down	500.31	44.7567
Glyur000009s00001378	Glyur000009s00001378	6.208	2.6341	0.0214787	0.040315	yes	up	0.136667	0.56
Glyur000009s00001379	Glyur000009s00001379	9.691	3.2766	4.1328e-53	1.27828e-51	yes	up	36.8233	219.053
Glyur000009s00001380	Glyur000009s00001380	2.29	1.19513	1.08664e-19	9.23785e-19	yes	up	35.5733	52.8767
Glyur000009s00001389	Glyur000009s00001389	0.062	-4.006	2.78228e-07	9.77364e-07	yes	down	1.89	0.0733333
Glyur000009s00001390	Glyur000009s00001390	0.235	-2.09045	3.15848e-42	7.02789e-41	yes	down	150.807	22.88
Glyur000009s00001392	Glyur000009s00001392	15.653	3.9684	1.20495e-43	2.82779e-42	yes	up	0.64	6.74
Glyur000009s00001395	Glyur000009s00001395	77.458	6.27534	1.34327e-17	1.00801e-16	yes	up	0.13	6.37333
Glyur000009s00001396	Glyur000009s00001396	4.542	2.18322	5.3959e-43	1.22885e-41	yes	up	2.37667	7.10333
Glyur000009s00001400	Glyur000009s00001400	2.602	1.37969	4.05326e-09	1.67343e-08	yes	up	3.08667	5.51
Glyur000009s00001403	Glyur000009s00001403	2.683	1.42362	5.60734e-14	3.33547e-13	yes	up	425.89	642.217
Glyur000009s00001404	Glyur000009s00001404	2.78	1.47534	0.00133396	0.00307783	yes	up	18.73	31.4667
Glyur000009s00001405	Glyur000009s00001405	2.545	1.34751	3.05351e-16	2.10543e-15	yes	up	50.0267	82.7767
Glyur000009s00001406	Glyur000009s00001406	0.291	-1.77915	3.63276e-27	4.5266e-26	yes	down	27.0633	5.13333
Glyur000009s00001410	Glyur000009s00001410	0.035	-4.83084	6.38002e-05	0.000174538	yes	down	1.12667	0.0266667
Glyur000009s00001419	Glyur000009s00001419	0.217	-2.20182	5.41493e-22	5.23624e-21	yes	down	14.41	2.04333
Glyur000009s00001428	Glyur000009s00001428	0.477	-1.06827	9.27103e-10	4.05271e-09	yes	down	10.82	3.54
Glyur000009s00001429	Glyur000009s00001429	7.598	2.92568	2.01416e-102	1.96659e-100	yes	up	6.40667	31.5867
Glyur000009s00001434	Glyur000009s00001434	0.043	-4.55552	0.00911552	0.0183609	yes	down	1.53333	0
Glyur000009s00001443	Glyur000009s00001443	0.155	-2.6895	9.06098e-06	2.72841e-05	yes	down	1.25667	0.13
Glyur000009s00001457	Glyur000009s00001457	2.027	1.01941	8.35788e-12	4.27467e-11	yes	up	45.59	63.4333
Glyur000009s00001464	Glyur000009s00001464	5.203	2.37929	0.010106	0.0202097	yes	up	0.263333	0.83
Glyur000009s00001465	Glyur000009s00001465	0.212	-2.23738	0.0185666	0.035282	yes	down	0.306667	0.0433333
Glyur000009s00001468	Glyur000009s00001468	0.057	-4.14163	4.05556e-48	1.09517e-46	yes	down	40.8933	1.51333
Glyur000009s00001469	Glyur000009s00001469	0.493	-1.01933	7.50817e-05	0.000203909	yes	down	7.82333	2.47333
Glyur000009s00001470	Glyur000009s00001470	15.149	3.92117	3.32475e-05	9.40527e-05	yes	up	0.716667	6.54
Glyur000009s00001472	Glyur000009s00001472	2.863	1.5177	1.97712e-16	1.3785e-15	yes	up	19.4233	36.12
Glyur000009s00001481	Glyur000009s00001481	0.318	-1.6539	0.0306613	0.0557588	yes	down	1.20333	0.246667
Glyur000009s00001485	Glyur000009s00001485	2.154	1.10673	6.589e-13	3.6336e-12	yes	up	13.91	19.63
Glyur000009s00001492	Glyur000009s00001492	0.488	-1.03439	2.3366e-09	9.85047e-09	yes	down	125.97	38.8767
Glyur000009s00001495	Glyur000009s00001495	0.379	-1.39918	3.38103e-23	3.4845e-22	yes	down	41.56	10.2767
Glyur000009s00001496	Glyur000009s00001496	0.349	-1.52003	2.34363e-06	7.50161e-06	yes	down	13.0033	2.93333
Glyur000009s00001497	Glyur000009s00001497	0.229	-2.12663	0.0252011	0.0466429	yes	down	0.943333	0.143333
Glyur000010s00000879	Glyur000010s00000879	0.395	-1.34025	5.06355e-13	2.8173e-12	yes	down	55.3267	14.1833
Glyur000010s00000888	Glyur000010s00000888	23.813	4.57367	0.0337084	0.0607053	yes	up	0	0.213333
Glyur000010s00000889	Glyur000010s00000889	0.306	-1.70663	0.00112966	0.00263151	yes	down	2.46667	0.593333
Glyur000010s00000893	Glyur000010s00000893	2.015	1.01063	0.0217849	0.0408605	yes	up	0.54	0.69
Glyur000010s00000896	Glyur000010s00000896	2.031	1.02227	7.49818e-23	7.61369e-22	yes	up	125.597	166.387
Glyur000010s00000897	Glyur000010s00000897	2.202	1.13865	0.0397688	0.0704556	yes	up	2.10667	3.11667
Glyur000010s00000912	Glyur000010s00000912	0.44	-1.18543	0.0212315	0.0398825	yes	down	3.79333	1.08
Glyur000010s00000913	Glyur000010s00000913	2.526	1.33692	2.97344e-25	3.36823e-24	yes	up	38.4233	63.5033
Glyur000010s00000914	Glyur000010s00000914	5.66	2.50069	0.0419453	0.0739461	yes	up	0.59	2.03667
Glyur000010s00000915	Glyur000010s00000915	2.07	1.04969	2.7779e-19	2.30394e-18	yes	up	81.5433	110.317
Glyur000010s00000916	Glyur000010s00000916	2.227	1.15516	2.21173e-20	1.9572e-19	yes	up	29.0867	42.1733
Glyur000010s00000917	Glyur000010s00000917	0.476	-1.06952	8.00131e-23	8.11199e-22	yes	down	141.91	44.1
Glyur000010s00000918	Glyur000010s00000918	0.205	-2.28295	2.77521e-22	2.73311e-21	yes	down	6.47667	0.883333
Glyur000010s00000919	Glyur000010s00000919	31.255	4.96604	0.0107992	0.0214663	yes	up	0	0.196667
Glyur000010s00000922	Glyur000010s00000922	17.501	4.12941	3.52684e-05	9.94579e-05	yes	up	0.0733333	0.583333
Glyur000010s00000925	Glyur000010s00000925	2.006	1.00433	0.0199353	0.0376532	yes	up	0.91	1.19
Glyur000010s00000927	Glyur000010s00000927	4.507	2.17222	4.67581e-22	4.54333e-21	yes	up	2.31667	6.79
Glyur000010s00000934	Glyur000010s00000934	2.588	1.37198	2.45975e-27	3.0885e-26	yes	up	50.91	85.6933
Glyur000010s00000935	Glyur000010s00000935	3.259	1.70454	3.04488e-46	7.75807e-45	yes	up	15.11	32.1667
Glyur000010s00000943	Glyur000010s00000943	0.319	-1.64809	1.51033e-16	1.06382e-15	yes	down	49.1433	10.0967
Glyur000010s00000944	Glyur000010s00000944	18.267	4.19119	1.56727e-19	1.31868e-18	yes	up	0.34	4.00667
Glyur000010s00000949	Glyur000010s00000949	0.426	-1.22992	8.36105e-06	2.52404e-05	yes	down	6.84333	1.91
Glyur000010s00000956	Glyur000010s00000956	0.072	-3.79391	2.19753e-34	3.66727e-33	yes	down	9.17	0.45
Glyur000010s00000967	Glyur000010s00000967	0.453	-1.14225	1.05067e-18	8.45419e-18	yes	down	70.6367	20.9367
Glyur000010s00000969	Glyur000010s00000969	7.991	2.99832	5.49728e-07	1.87962e-06	yes	up	1.03	3.82667
Glyur000010s00000971	Glyur000010s00000971	0.46	-1.12117	0.00385802	0.00827075	yes	down	2.53667	0.76
Glyur000010s00000973	Glyur000010s00000973	2.373	1.24673	0.00309322	0.00672486	yes	up	1.76	2.40333
Glyur000010s00000976	Glyur000010s00000976	0.487	-1.03905	0.000247243	0.00063069	yes	down	6.97333	2.47667
Glyur000010s00000977	Glyur000010s00000977	0.496	-1.01251	6.71706e-14	3.97389e-13	yes	down	39.9033	12.82
Glyur000010s00000978	Glyur000010s00000978	0.323	-1.62829	1.46207e-25	1.68315e-24	yes	down	25.5367	5.41
Glyur000010s00000981	Glyur000010s00000981	7.373	2.88233	4.77154e-52	1.42531e-50	yes	up	2.52	12.1067
Glyur000010s00000983	Glyur000010s00000983	0.294	-1.7664	0.000190594	0.000492959	yes	down	1.98667	0.39
Glyur000010s00000988	Glyur000010s00000988	0.389	-1.36176	1.93013e-22	1.91092e-21	yes	down	48.66	12.35
Glyur000010s00000989	Glyur000010s00000989	0.491	-1.02496	6.14337e-12	3.17131e-11	yes	down	12.8433	4.15667
Glyur000011s00000629	Glyur000011s00000629	4.297	2.10341	3.48439e-56	1.17799e-54	yes	up	59.4967	166.33
Glyur000011s00000636	Glyur000011s00000636	104.391	6.70585	3.89835e-06	1.22107e-05	yes	up	0	13.26
Glyur000011s00000637	Glyur000011s00000637	101.267	6.66203	9.6247e-07	3.21688e-06	yes	up	0.0166667	1.05333
Glyur000011s00000639	Glyur000011s00000639	9.704	3.27861	3.6556e-199	1.64924e-196	yes	up	26.3667	167.097
Glyur000011s00000650	Glyur000011s00000650	5.964	2.5763	8.10663e-147	1.78257e-144	yes	up	58.85	228.263
Glyur000011s00000656	Glyur000011s00000656	4.872	2.28464	3.25846e-46	8.27807e-45	yes	up	6.68333	21.3433
Glyur000011s00000658	Glyur000011s00000658	0.276	-1.85768	6.1408e-15	3.89732e-14	yes	down	32.2833	4.32333
Glyur000011s00000664	Glyur000011s00000664	0.266	-1.91076	1.35293e-18	1.08197e-17	yes	down	47.6167	8.18333
Glyur000011s00000666	Glyur000011s00000666	0.309	-1.69661	5.59617e-06	1.72135e-05	yes	down	145.243	26.3233
Glyur000011s00000667	Glyur000011s00000667	0.5	-1.00122	3.10657e-11	1.52399e-10	yes	down	22.1633	7.19
Glyur000011s00000678	Glyur000011s00000678	0.169	-2.56198	0.00118814	0.00275964	yes	down	0.43	0.0466667
Glyur000011s00000680	Glyur000011s00000680	0.382	-1.38998	0.000683077	0.00164118	yes	down	9.83	2.42333
Glyur000011s00000681	Glyur000011s00000681	0.486	-1.0408	1.77426e-10	8.20119e-10	yes	down	96.8533	30.5667
Glyur000011s00000686	Glyur000011s00000686	0.341	-1.55326	0.0305794	0.0556254	yes	down	0.966667	0.216667
Glyur000011s00000704	Glyur000011s00000704	0.043	-4.53617	0.0134698	0.0262543	yes	down	0.82	0
Glyur000011s00000708	Glyur000011s00000708	0.418	-1.25741	2.98525e-17	2.18565e-16	yes	down	33.43	9.17
Glyur000011s00000710	Glyur000011s00000710	0.047	-4.40262	3.55113e-08	1.35416e-07	yes	down	1.45333	0.0466667
Glyur000011s00000712	Glyur000011s00000712	0.301	-1.73282	4.88813e-21	4.4817e-20	yes	down	14.2067	2.78667
Glyur000011s00000715	Glyur000011s00000715	3.552	1.82883	8.86265e-40	1.82462e-38	yes	up	24.7467	56.0833
Glyur000011s00000716	Glyur000011s00000716	2.564	1.35834	0.00436567	0.00926793	yes	up	10.2333	15.71
Glyur000011s00000721	Glyur000011s00000721	0.29	-1.78458	0.0326476	0.0589816	yes	down	0.7	0.133333
Glyur000011s00000722	Glyur000011s00000722	0.473	-1.07907	6.97764e-07	2.36263e-06	yes	down	11.4867	3.56
Glyur000011s00000725	Glyur000011s00000725	14.911	3.89828	1.16158e-73	6.21575e-72	yes	up	2.56	23.3433
Glyur000011s00000728	Glyur000011s00000728	52.717	5.7202	1.81097e-83	1.20887e-81	yes	up	0.99	33.7967
Glyur000011s00000730	Glyur000011s00000730	0.221	-2.17748	6.74406e-36	1.19886e-34	yes	down	36.56	5.23667
Glyur000011s00000737	Glyur000011s00000737	0.478	-1.06433	9.76359e-05	0.000261525	yes	down	5.03333	1.57333
Glyur000012s00000522	Glyur000012s00000522	0.289	-1.79217	1.70867e-06	5.56034e-06	yes	down	6.9	1.29667
Glyur000012s00000523	Glyur000012s00000523	3.767	1.9135	9.53158e-45	2.30724e-43	yes	up	88.6633	208.093
Glyur000012s00000532	Glyur000012s00000532	2.779	1.47481	7.1017e-11	3.3818e-10	yes	up	32.4633	57.1533
Glyur000012s00000534	Glyur000012s00000534	2.21	1.14411	1.8769e-06	6.07682e-06	yes	up	4.52667	6.49667
Glyur000012s00000537	Glyur000012s00000537	0.198	-2.33498	8.22443e-05	0.000222093	yes	down	0.91	0.133333
Glyur000012s00000541	Glyur000012s00000541	0.152	-2.72089	8.35525e-05	0.000225417	yes	down	1.39667	0.143333
Glyur000012s00000545	Glyur000012s00000545	2.113	1.07961	0.00632042	0.0130534	yes	up	7.18333	9.1
Glyur000012s00000549	Glyur000012s00000549	0.36	-1.47357	0.0381472	0.0679047	yes	down	64.9667	12.5633
Glyur000012s00000550	Glyur000012s00000550	3.779	1.91798	1.1049e-63	4.60381e-62	yes	up	34.11	83.75
Glyur000012s00000551	Glyur000012s00000551	0.192	-2.38197	3.39319e-07	1.18229e-06	yes	down	2.87333	0.363333
Glyur000012s00000560	Glyur000012s00000560	0.254	-1.97638	4.49911e-23	4.61318e-22	yes	down	17.4167	2.82667
Glyur000012s00000564	Glyur000012s00000564	0.284	-1.8154	7.39638e-21	6.70853e-20	yes	down	12.7967	2.38667
Glyur000012s00000566	Glyur000012s00000566	0.389	-1.36312	2.87962e-08	1.10615e-07	yes	down	13.0833	3.34667
Glyur000012s00000567	Glyur000012s00000567	4.168	2.05927	7.42076e-13	4.07768e-12	yes	up	1.39333	4.18667
Glyur000012s00000573	Glyur000012s00000573	0.196	-2.3508	0.000203858	0.000524932	yes	down	1.38667	0.276667
Glyur000012s00000586	Glyur000012s00000586	10.248	3.3573	1.24196e-153	3.12485e-151	yes	up	12.7867	89.6333
Glyur000012s00000587	Glyur000012s00000587	2.364	1.24096	2.76776e-21	2.57461e-20	yes	up	64.6267	100.397
Glyur000012s00000591	Glyur000012s00000591	0.178	-2.48837	4.50867e-24	4.82924e-23	yes	down	10.17	1.19333
Glyur000012s00000593	Glyur000012s00000593	2.2	1.13756	4.97584e-13	2.77086e-12	yes	up	14.8767	21.1733
Glyur000012s00000594	Glyur000012s00000594	2.293	1.19703	1.10178e-25	1.27738e-24	yes	up	641.417	969.957
Glyur000012s00000596	Glyur000012s00000596	10.061	3.33072	2.79842e-54	8.99587e-53	yes	up	5.03667	32.78
Glyur000012s00000597	Glyur000012s00000597	9.867	3.30268	0.00112992	0.0026319	yes	up	0.06	0.38
Glyur000012s00000599	Glyur000012s00000599	3.621	1.85627	1.75851e-21	1.65462e-20	yes	up	4.88	11.4867
Glyur000012s00000602	Glyur000012s00000602	0.183	-2.44617	0.0313834	0.056969	yes	down	0.646667	0.0766667
Glyur000012s00000604	Glyur000012s00000604	0.281	-1.83037	9.64954e-24	1.01979e-22	yes	down	34.5933	6.06667
Glyur000012s00000605	Glyur000012s00000605	0.307	-1.70233	6.33053e-27	7.7734e-26	yes	down	22.5933	4.54667
Glyur000012s00000619	Glyur000012s00000619	2.105	1.07391	8.05992e-22	7.71976e-21	yes	up	32.4967	44.6333
Glyur000012s00000622	Glyur000012s00000622	0.265	-1.91479	9.45517e-22	9.0231e-21	yes	down	18.4233	3.27
Glyur000013s00003187	Glyur000013s00003187	5.35	2.41958	1.53458e-26	1.84792e-25	yes	up	3.51333	12.22
Glyur000013s00003193	Glyur000013s00003193	0.296	-1.75875	3.23582e-43	7.46006e-42	yes	down	117.753	22.53
Glyur000013s00003196	Glyur000013s00003196	6.548	2.7111	1.60922e-148	3.69373e-146	yes	up	92.04	363.507
Glyur000013s00003198	Glyur000013s00003198	10.896	3.44566	2.8459e-149	6.70889e-147	yes	up	10.9733	90.63
Glyur000013s00003199	Glyur000013s00003199	0.435	-1.20145	7.89716e-10	3.46953e-09	yes	down	30.1533	8.52
Glyur000013s00003211	Glyur000013s00003211	0.342	-1.54807	0.000478351	0.00117542	yes	down	6.54	1.88667
Glyur000013s00003212	Glyur000013s00003212	2.263	1.1784	0.0348477	0.0626364	yes	up	2.1	3.05
Glyur000013s00003216	Glyur000013s00003216	0.235	-2.09049	0.0202177	0.0381371	yes	down	4.57333	0.683333
Glyur000013s00003219	Glyur000013s00003219	0.309	-1.69584	2.34998e-17	1.73461e-16	yes	down	8.03667	1.62
Glyur000013s00003222	Glyur000013s00003222	3.595	1.84584	1.2413e-17	9.33367e-17	yes	up	2.29333	5.52
Glyur000013s00003223	Glyur000013s00003223	0.138	-2.85838	3.48624e-52	1.04856e-50	yes	down	31.8367	2.86
Glyur000013s00003231	Glyur000013s00003231	0.349	-1.51947	3.46205e-28	4.51603e-27	yes	down	21.55	4.92
Glyur000013s00003233	Glyur000013s00003233	0.327	-1.61073	4.47679e-19	3.67684e-18	yes	down	14.9733	3.18667
Glyur000013s00003234	Glyur000013s00003234	0.134	-2.904	6.67883e-54	2.11324e-52	yes	down	88.38	7.66333
Glyur000013s00003236	Glyur000013s00003236	0.19	-2.39419	5.47996e-43	1.24691e-41	yes	down	51.29	6.55
Glyur000013s00003247	Glyur000013s00003247	0.442	-1.17837	0.000294669	0.00074362	yes	down	5.17333	1.49333
Glyur000013s00003250	Glyur000013s00003250	2.922	1.54707	6.63334e-29	8.93793e-28	yes	up	28.0167	52.93
Glyur000013s00003252	Glyur000013s00003252	0.23	-2.12295	9.1429e-46	2.29599e-44	yes	down	184.72	27.59
Glyur000013s00003254	Glyur000013s00003254	0.354	-1.49925	8.78994e-06	2.64893e-05	yes	down	3.96333	0.93
Glyur000013s00003255	Glyur000013s00003255	0.473	-1.07945	5.25034e-07	1.79777e-06	yes	down	9.58	2.96333
Glyur000013s00003256	Glyur000013s00003256	0.367	-1.44608	1.39068e-15	9.19404e-15	yes	down	7.42	1.78333
Glyur000013s00003263	Glyur000013s00003263	0.035	-4.83134	3.8749e-18	3.01142e-17	yes	down	10.5767	0.243333
Glyur000013s00003265	Glyur000013s00003265	0.148	-2.75228	2.12506e-41	4.58799e-40	yes	down	44.0833	4.34
Glyur000013s00003269	Glyur000013s00003269	0.302	-1.72754	2.57191e-19	2.13583e-18	yes	down	18.8767	3.72333
Glyur000013s00003270	Glyur000013s00003270	24.109	4.59151	0.0499507	0.0865315	yes	up	0	0.69
Glyur000013s00003275	Glyur000013s00003275	33.331	5.0588	6.02825e-05	0.000165382	yes	up	0.0666667	1.37
Glyur000013s00003277	Glyur000013s00003277	2.142	1.09899	2.01737e-22	1.99578e-21	yes	up	146.72	204.587
Glyur000014s00002491	Glyur000014s00002491	0.159	-2.6526	0.0389673	0.0691856	yes	down	0.923333	0.0933333
Glyur000014s00002493	Glyur000014s00002493	72.119	6.1723	3.22897e-14	1.94907e-13	yes	up	0.146667	6.94
Glyur000014s00002495	Glyur000014s00002495	2.56	1.35624	8.84362e-11	4.17936e-10	yes	up	4.45333	7.44667
Glyur000014s00002498	Glyur000014s00002498	0.022	-5.53482	0.000278969	0.000706522	yes	down	1.9	0
Glyur000014s00002507	Glyur000014s00002507	0.288	-1.79795	5.46592e-05	0.000150872	yes	down	1.84	0.353333
Glyur000014s00002508	Glyur000014s00002508	0.405	-1.30446	0.00136334	0.00314203	yes	down	7.23	1.98667
Glyur000014s00002509	Glyur000014s00002509	0.405	-1.30324	5.99954e-07	2.04467e-06	yes	down	4.91	1.33667
Glyur000014s00002510	Glyur000014s00002510	0.216	-2.21404	1.48093e-06	4.85546e-06	yes	down	9.5	1.32667
Glyur000014s00002519	Glyur000014s00002519	0.413	-1.27716	3.59132e-08	1.36849e-07	yes	down	11.09	2.95667
Glyur000014s00002522	Glyur000014s00002522	36.964	5.20806	0.00415064	0.00884617	yes	up	0	10.2033
Glyur000014s00002529	Glyur000014s00002529	3.323	1.73235	0.0227	0.0424097	yes	up	0.193333	0.413333
Glyur000014s00002532	Glyur000014s00002532	0.029	-5.10473	0.0002748	0.000696502	yes	down	0.986667	0.0166667
Glyur000014s00002546	Glyur000014s00002546	2.124	1.08651	5.06813e-18	3.91203e-17	yes	up	30.0833	41.6267
Glyur000014s00002547	Glyur000014s00002547	2.007	1.00536	1.47963e-06	4.8518e-06	yes	up	10.9767	14.2567
Glyur000014s00002550	Glyur000014s00002550	0.276	-1.85959	1.337e-09	5.75228e-09	yes	down	5.68333	1.24333
Glyur000014s00002566	Glyur000014s00002566	10.43	3.3826	1.29244e-89	9.91765e-88	yes	up	56.7567	396.197
Glyur000014s00002571	Glyur000014s00002571	0.297	-1.7507	1.62103e-48	4.45094e-47	yes	down	168.03	33.2967
Glyur000014s00002575	Glyur000014s00002575	0.331	-1.59467	1.14993e-14	7.16435e-14	yes	down	35.3533	7.50333
Glyur000014s00002580	Glyur000014s00002580	8.098	3.01755	4.79209e-172	1.56743e-169	yes	up	64.73	342.433
Glyur000014s00002582	Glyur000014s00002582	0.218	-2.19622	0.00206619	0.00462933	yes	down	1.17333	0.18
Glyur000014s00002589	Glyur000014s00002589	10.15	3.34342	2.72368e-35	4.71054e-34	yes	up	1.69667	11.13
Glyur000015s00000748	Glyur000015s00000748	0.148	-2.75997	0.00109729	0.00256066	yes	down	1.9	0.183333
Glyur000015s00000753	Glyur000015s00000753	0.25	-2.0022	3.3071e-16	2.2737e-15	yes	down	4.9	0.796667
Glyur000015s00000757	Glyur000015s00000757	8.53	3.09251	3.96996e-77	2.29827e-75	yes	up	230.58	1161.2
Glyur000015s00000761	Glyur000015s00000761	2.463	1.30025	1.99296e-13	1.14364e-12	yes	up	24.9667	44.55
Glyur000015s00000762	Glyur000015s00000762	2.493	1.31806	9.27889e-07	3.10606e-06	yes	up	4.07333	6.59667
Glyur000015s00000768	Glyur000015s00000768	0.425	-1.23323	1.92439e-21	1.80551e-20	yes	down	393.85	108.337
Glyur000015s00000775	Glyur000015s00000775	11.257	3.49276	4.62669e-32	7.11738e-31	yes	up	2.82	20.43
Glyur000015s00000776	Glyur000015s00000776	0.33	-1.60086	4.15566e-41	8.89863e-40	yes	down	415.857	88.77
Glyur000015s00000777	Glyur000015s00000777	0.066	-3.91514	3.12515e-11	1.53224e-10	yes	down	7.33667	0.31
Glyur000015s00000778	Glyur000015s00000778	3.021	1.59507	2.03948e-73	1.08912e-71	yes	up	292.427	575.03
Glyur000015s00000779	Glyur000015s00000779	2.937	1.55419	2.29888e-10	1.05424e-09	yes	up	43.4533	82.5967
Glyur000015s00000787	Glyur000015s00000787	2.191	1.13138	4.50257e-08	1.69768e-07	yes	up	5.38	7.7
Glyur000015s00000788	Glyur000015s00000788	0.318	-1.65355	7.68706e-06	2.32905e-05	yes	down	8.80667	1.83333
Glyur000015s00000790	Glyur000015s00000790	0.393	-1.3457	8.19789e-06	2.47764e-05	yes	down	4.26333	1.08
Glyur000015s00000791	Glyur000015s00000791	2.175	1.12114	4.66732e-10	2.08912e-09	yes	up	13.19	18.4367
Glyur000015s00000795	Glyur000015s00000795	0.283	-1.82197	4.46164e-14	2.67096e-13	yes	down	592.417	101.89
Glyur000015s00000796	Glyur000015s00000796	0.14	-2.84115	2.58904e-18	2.0369e-17	yes	down	10.6167	0.973333
Glyur000015s00000797	Glyur000015s00000797	0.173	-2.53409	2.12097e-24	2.30383e-23	yes	down	16.6933	1.88333
Glyur000015s00000806	Glyur000015s00000806	5.924	2.56659	4.94932e-11	2.38463e-10	yes	up	0.903333	3.45
Glyur000015s00000807	Glyur000015s00000807	0.042	-4.55754	0.00997459	0.0199622	yes	down	2.00333	0
Glyur000015s00000808	Glyur000015s00000808	0.05	-4.33283	0.0197544	0.0373439	yes	down	0.43	0
Glyur000015s00000811	Glyur000015s00000811	0.093	-3.43015	2.29702e-09	9.69454e-09	yes	down	3.08	0.19
Glyur000015s00000819	Glyur000015s00000819	3.661	1.8724	2.01151e-59	7.47659e-58	yes	up	28.4167	67.96
Glyur000015s00000820	Glyur000015s00000820	19.285	4.26942	1.93864e-159	5.45467e-157	yes	up	47.3267	555.163
Glyur000015s00000821	Glyur000015s00000821	5.186	2.37468	7.40598e-06	2.25e-05	yes	up	8.10667	24.6433
Glyur000015s00000822	Glyur000015s00000822	3.643	1.86509	7.11974e-16	4.78434e-15	yes	up	10.1367	23.82
Glyur000015s00000826	Glyur000015s00000826	0.298	-1.74774	3.37346e-21	3.12472e-20	yes	down	27.1133	5.28333
Glyur000015s00000829	Glyur000015s00000829	0.288	-1.79446	0.00225395	0.00501522	yes	down	9.79	1.79
Glyur000015s00000837	Glyur000015s00000837	0.315	-1.66748	1.05586e-08	4.20655e-08	yes	down	10.9267	2.22667
Glyur000015s00000841	Glyur000015s00000841	0.08	-3.64355	2.25577e-07	7.99277e-07	yes	down	3.98333	0.2
Glyur000015s00000846	Glyur000015s00000846	4.438	2.15	3.9975e-07	1.38436e-06	yes	up	2.07	5.13667
Glyur000015s00000847	Glyur000015s00000847	6.316	2.65896	0.0263042	0.0484872	yes	up	1.23	4.20333
Glyur000015s00000849	Glyur000015s00000849	0.123	-3.02572	2.79946e-24	3.01578e-23	yes	down	30.2567	2.41667
Glyur000015s00000850	Glyur000015s00000850	0.133	-2.90814	5.6698e-29	7.65935e-28	yes	down	11.5	0.996667
Glyur000015s00000852	Glyur000015s00000852	0.491	-1.02509	1.89845e-07	6.76056e-07	yes	down	15.1533	4.85667
Glyur000015s00000853	Glyur000015s00000853	22.92	4.51851	0.027896	0.0511423	yes	up	0	0.29
Glyur000015s00000854	Glyur000015s00000854	5.751	2.52372	2.15101e-39	4.35984e-38	yes	up	454.017	1530.75
Glyur000015s00000856	Glyur000015s00000856	5.952	2.5733	4.93174e-17	3.56883e-16	yes	up	3.24667	12.64
Glyur000015s00000859	Glyur000015s00000859	0.36	-1.47584	0.00024809	0.000632614	yes	down	26.1767	7.84
Glyur000015s00000863	Glyur000015s00000863	2.099	1.06943	5.30824e-15	3.38534e-14	yes	up	159.557	210.653
Glyur000015s00000868	Glyur000015s00000868	4.966	2.31217	7.06991e-41	1.50405e-39	yes	up	4.34667	13.6833
Glyur000015s00000871	Glyur000015s00000871	0.295	-1.75962	6.95464e-37	1.28337e-35	yes	down	106.157	20.1967
Glyur000015s00000873	Glyur000015s00000873	0.478	-1.06408	5.88367e-11	2.81376e-10	yes	down	19.7033	6.14333
Glyur000015s00000878	Glyur000015s00000878	7.001	2.80753	4.95193e-57	1.71398e-55	yes	up	2.65333	12
Glyur000016s00002998	Glyur000016s00002998	0.314	-1.67233	1.56607e-19	1.31809e-18	yes	down	14.6467	3.00667
Glyur000016s00003000	Glyur000016s00003000	0.138	-2.85939	4.88069e-38	9.38376e-37	yes	down	26.7967	2.41
Glyur000016s00003002	Glyur000016s00003002	0.465	-1.10599	4.98655e-08	1.8753e-07	yes	down	14.7567	4.52
Glyur000016s00003003	Glyur000016s00003003	9.943	3.31366	0.0299771	0.0546451	yes	up	0.0666667	0.41
Glyur000016s00003004	Glyur000016s00003004	2.235	1.16035	1.54757e-20	1.37974e-19	yes	up	109.677	158.207
Glyur000016s00003005	Glyur000016s00003005	2.238	1.16203	3.476e-08	1.32648e-07	yes	up	2.87	4.3
Glyur000016s00003009	Glyur000016s00003009	7.832	2.96936	1.32891e-32	2.07727e-31	yes	up	5.24333	26.2967
Glyur000016s00003022	Glyur000016s00003022	2.295	1.19867	0.0363324	0.0650235	yes	up	3.79667	5.52333
Glyur000016s00003029	Glyur000016s00003029	5.354	2.42059	1.29026e-35	2.27355e-34	yes	up	14.0967	50.2067
Glyur000016s00003037	Glyur000016s00003037	0.313	-1.67643	0.0383042	0.0681424	yes	down	0.956667	0.196667
Glyur000016s00003038	Glyur000016s00003038	3.347	1.74273	0.0430346	0.0756932	yes	up	2.71333	5.6
Glyur000016s00003039	Glyur000016s00003039	4.179	2.06315	0.015024	0.0290735	yes	up	2.54333	6.69333
Glyur000016s00003043	Glyur000016s00003043	0.449	-1.15375	6.82135e-23	6.9372e-22	yes	down	41.6833	12.26
Glyur000016s00003044	Glyur000016s00003044	11.944	3.57821	5.97481e-37	1.1096e-35	yes	up	1.22333	9.47333
Glyur000016s00003045	Glyur000016s00003045	2.419	1.27431	3.06144e-18	2.39559e-17	yes	up	35.3133	55.4633
Glyur000016s00003046	Glyur000016s00003046	2.466	1.30215	4.93624e-13	2.74998e-12	yes	up	40.1633	60.6633
Glyur000016s00003054	Glyur000016s00003054	0.167	-2.58289	1.71587e-29	2.3681e-28	yes	down	47.58	5.16
Glyur000016s00003055	Glyur000016s00003055	0.417	-1.26332	2.98849e-26	3.54486e-25	yes	down	31.6133	8.63
Glyur000016s00003056	Glyur000016s00003056	0.025	-5.30107	0.00140941	0.00323737	yes	down	0.973333	0
Glyur000016s00003060	Glyur000016s00003060	2.353	1.23437	9.5991e-10	4.1872e-09	yes	up	6.65667	10.1933
Glyur000016s00003066	Glyur000016s00003066	2.269	1.18209	0.000382963	0.000951662	yes	up	0.976667	1.45333
Glyur000016s00003072	Glyur000016s00003072	0.488	-1.0343	1.2159e-14	7.55738e-14	yes	down	63.57	19.9767
Glyur000016s00003076	Glyur000016s00003076	0.491	-1.02571	4.62725e-06	1.43751e-05	yes	down	3.54	1.13
Glyur000016s00003080	Glyur000016s00003080	0.136	-2.87466	8.08738e-12	4.14377e-11	yes	down	4.70667	0.446667
Glyur000016s00003082	Glyur000016s00003082	2.046	1.03291	5.27692e-11	2.53639e-10	yes	up	7.99333	10.7067
Glyur000016s00003086	Glyur000016s00003086	2.061	1.0433	2.94013e-13	1.66669e-12	yes	up	28.6733	38.3467
Glyur000016s00003094	Glyur000016s00003094	0.193	-2.37059	4.49026e-21	4.12994e-20	yes	down	7.06	0.89
Glyur000017s00002368	Glyur000017s00002368	0.017	-5.91094	3.83975e-05	0.000107875	yes	down	0.823333	0
Glyur000017s00002381	Glyur000017s00002381	3.009	1.58907	0.00722564	0.0147852	yes	up	0.416667	0.816667
Glyur000017s00002384	Glyur000017s00002384	0.286	-1.8044	0.000205994	0.000530224	yes	down	1.25333	0.236667
Glyur000017s00002386	Glyur000017s00002386	0.066	-3.91052	4.34837e-09	1.78933e-08	yes	down	2.71	0.116667
Glyur000017s00002391	Glyur000017s00002391	0.129	-2.95539	1.99982e-50	5.76312e-49	yes	down	32.3367	2.73
Glyur000017s00002392	Glyur000017s00002392	0.147	-2.76604	7.99677e-10	3.51093e-09	yes	down	5.3	0.503333
Glyur000017s00002396	Glyur000017s00002396	2.178	1.12288	1.96377e-18	1.55386e-17	yes	up	39.4367	55.5233
Glyur000017s00002398	Glyur000017s00002398	0.401	-1.31986	2.67771e-10	1.22176e-09	yes	down	13.6933	3.55667
Glyur000017s00002403	Glyur000017s00002403	0.243	-2.03941	0.011424	0.0225693	yes	down	1.00333	0.126667
Glyur000017s00002408	Glyur000017s00002408	0.332	-1.58979	1.79765e-07	6.42346e-07	yes	down	5.32	1.15333
Glyur000017s00002423	Glyur000017s00002423	0.489	-1.03133	2.90356e-05	8.2629e-05	yes	down	4.63667	1.46667
Glyur000017s00002425	Glyur000017s00002425	0.011	-6.51304	1.13471e-23	1.19437e-22	yes	down	13.2533	0.0933333
Glyur000017s00002427	Glyur000017s00002427	0.406	-1.29881	0.000267029	0.000677922	yes	down	96.4367	22.6233
Glyur000017s00002429	Glyur000017s00002429	2.568	1.36082	3.61328e-19	2.98073e-18	yes	up	9.76667	16.4433
Glyur000017s00002436	Glyur000017s00002436	0.255	-1.97164	2.45552e-10	1.1239e-09	yes	down	7.85667	1.31
Glyur000017s00002439	Glyur000017s00002439	2.151	1.1048	7.20097e-20	6.16785e-19	yes	up	193.577	269.717
Glyur000017s00002445	Glyur000017s00002445	0.092	-3.43606	6.74794e-84	4.58632e-82	yes	down	50.3833	3.03
Glyur000017s00002448	Glyur000017s00002448	0.159	-2.65342	1.76877e-06	5.74521e-06	yes	down	15.46	1.54333
Glyur000017s00002449	Glyur000017s00002449	0.098	-3.34498	1.56013e-06	5.09917e-06	yes	down	44.7367	2.36333
Glyur000017s00002458	Glyur000017s00002458	0.058	-4.10513	1.11127e-31	1.68084e-30	yes	down	27.1733	1.00667
Glyur000017s00002467	Glyur000017s00002467	0.404	-1.30908	1.7999e-12	9.62363e-12	yes	down	7.16667	1.91
Glyur000018s00003676	Glyur000018s00003676	0.35	-1.51501	4.58897e-32	7.06351e-31	yes	down	168.733	38.4333
Glyur000018s00003681	Glyur000018s00003681	0.375	-1.41638	5.64301e-24	6.01714e-23	yes	down	63.13	15.2133
Glyur000018s00003688	Glyur000018s00003688	2.013	1.00913	1.98873e-24	2.16199e-23	yes	up	22.8033	30.0033
Glyur000018s00003691	Glyur000018s00003691	0.088	-3.50182	1.4167e-27	1.79868e-26	yes	down	13.92	0.806667
Glyur000018s00003692	Glyur000018s00003692	0.278	-1.84524	2.80701e-27	3.51272e-26	yes	down	35.9167	6.49
Glyur000018s00003696	Glyur000018s00003696	6.622	2.72732	5.16833e-59	1.88619e-57	yes	up	450.777	1930.39
Glyur000018s00003698	Glyur000018s00003698	0.111	-3.16928	1.06989e-28	1.42836e-27	yes	down	7.95	0.61
Glyur000018s00003703	Glyur000018s00003703	0.482	-1.05352	5.48094e-07	1.87452e-06	yes	down	14.5467	4.55333
Glyur000018s00003705	Glyur000018s00003705	0.266	-1.90947	3.30162e-16	2.27053e-15	yes	down	22.1833	3.84667
Glyur000018s00003715	Glyur000018s00003715	5.216	2.38303	3.13076e-31	4.64677e-30	yes	up	53.8167	164.437
Glyur000018s00003720	Glyur000018s00003720	0.17	-2.55926	2.90545e-34	4.81793e-33	yes	down	14.71	1.67667
Glyur000018s00003724	Glyur000018s00003724	0.473	-1.07949	1.98225e-08	7.71064e-08	yes	down	9.84	3.04
Glyur000018s00003729	Glyur000018s00003729	0.044	-4.49452	0.00317795	0.00689645	yes	down	1.02	0.01
Glyur000018s00003738	Glyur000018s00003738	4.563	2.19003	5.09662e-21	4.66958e-20	yes	up	4.77667	14.3
Glyur000018s00003741	Glyur000018s00003741	7.334	2.87465	2.44453e-49	6.83399e-48	yes	up	12.87	62.7433
Glyur000018s00003746	Glyur000018s00003746	75.35	6.23553	3.85581e-83	2.54144e-81	yes	up	0.186667	8.63667
Glyur000018s00003748	Glyur000018s00003748	0.125	-2.99604	3.11803e-16	2.14879e-15	yes	down	28.3433	2.27333
Glyur000018s00003749	Glyur000018s00003749	52.283	5.70826	0.000495737	0.00121563	yes	up	0	0.293333
Glyur000018s00003757	Glyur000018s00003757	0.298	-1.74594	6.44724e-06	1.97131e-05	yes	down	6.18667	1.19667
Glyur000018s00003759	Glyur000018s00003759	0.08	-3.65045	1.70561e-38	3.33563e-37	yes	down	8.18667	0.453333
Glyur000019s00002090	Glyur000019s00002090	0.497	-1.00903	1.58441e-07	5.69809e-07	yes	down	8.31	2.7
Glyur000019s00002093	Glyur000019s00002093	0.116	-3.10517	4.17563e-71	2.10122e-69	yes	down	37.69	2.86
Glyur000019s00002096	Glyur000019s00002096	3.544	1.82541	0.000824333	0.00195702	yes	up	9.93	20.6067
Glyur000019s00002100	Glyur000019s00002100	3.481	1.79948	8.0836e-53	2.47976e-51	yes	up	422.883	946.88
Glyur000019s00002101	Glyur000019s00002101	0.068	-3.87677	2.87652e-30	4.09075e-29	yes	down	7.68667	0.343333
Glyur000019s00002107	Glyur000019s00002107	5.32	2.41133	2.44839e-57	8.54227e-56	yes	up	6.12	21.2233
Glyur000019s00002111	Glyur000019s00002111	0.236	-2.08385	4.70699e-77	2.71894e-75	yes	down	1223.91	187.507
Glyur000019s00002112	Glyur000019s00002112	0.177	-2.50115	2.60711e-35	4.51491e-34	yes	down	18.5933	2.14
Glyur000019s00002125	Glyur000019s00002125	0.06	-4.05459	9.55893e-17	6.79513e-16	yes	down	3.15667	0.123333
Glyur000019s00002128	Glyur000019s00002128	4.046	2.01647	1.55343e-35	2.72122e-34	yes	up	18.9033	49.3133
Glyur000019s00002129	Glyur000019s00002129	0.339	-1.56186	3.67159e-06	1.15363e-05	yes	down	6.77667	1.57
Glyur000019s00002131	Glyur000019s00002131	0.303	-1.72318	2.81914e-08	1.08355e-07	yes	down	13.0733	2.59667
Glyur000019s00002138	Glyur000019s00002138	0.447	-1.16162	0.000452564	0.00111519	yes	down	6.22333	2.70333
Glyur000019s00002139	Glyur000019s00002139	12.375	3.62932	2.57494e-78	1.5244e-76	yes	up	5.11	33.4867
Glyur000019s00002141	Glyur000019s00002141	2.412	1.27039	3.09677e-20	2.70833e-19	yes	up	35.7	56.1767
Glyur000019s00002149	Glyur000019s00002149	0.099	-3.34273	2.51316e-25	2.86045e-24	yes	down	14.04	1.60667
Glyur000019s00002150	Glyur000019s00002150	0.392	-1.35025	3.56605e-10	1.61246e-09	yes	down	19.3633	4.92333
Glyur000019s00002152	Glyur000019s00002152	6.827	2.77135	9.41543e-35	1.59672e-33	yes	up	57.86	255.33
Glyur000019s00002153	Glyur000019s00002153	0.437	-1.1954	9.59353e-14	5.60844e-13	yes	down	23.9067	6.86333
Glyur000019s00002154	Glyur000019s00002154	0.136	-2.87524	1.22473e-22	1.22693e-21	yes	down	10.0767	0.91
Glyur000019s00002160	Glyur000019s00002160	0.056	-4.1686	1.49787e-17	1.12017e-16	yes	down	2.52333	0.09
Glyur000019s00002169	Glyur000019s00002169	0.431	-1.21387	1.21114e-07	4.40289e-07	yes	down	5.69667	1.60333
Glyur000019s00002176	Glyur000019s00002176	0.16	-2.64218	3.57888e-25	4.02802e-24	yes	down	7.72667	0.823333
Glyur000019s00002179	Glyur000019s00002179	2.133	1.09309	1.19472e-16	8.447e-16	yes	up	83.1333	113.59
Glyur000019s00002182	Glyur000019s00002182	2.434	1.28304	1.41421e-14	8.7484e-14	yes	up	10.6833	16.8933
Glyur000020s00001735	Glyur000020s00001735	0.373	-1.42174	1.58089e-30	2.27417e-29	yes	down	255.517	61.9067
Glyur000020s00001750	Glyur000020s00001750	0.39	-1.35806	2.46962e-14	1.50355e-13	yes	down	35.66	9.04667
Glyur000020s00001757	Glyur000020s00001757	2.922	1.54708	2.92213e-33	4.6681e-32	yes	up	82.2367	154.557
Glyur000020s00001761	Glyur000020s00001761	2.495	1.31914	1.86341e-14	1.14245e-13	yes	up	7.93333	12.8733
Glyur000020s00001762	Glyur000020s00001762	5.077	2.34394	1.80981e-72	9.35913e-71	yes	up	22.1067	75.07
Glyur000020s00001763	Glyur000020s00001763	0.402	-1.31608	6.75884e-15	4.27711e-14	yes	down	32.66	8.44
Glyur000020s00001768	Glyur000020s00001768	11.937	3.57735	1.54329e-122	2.19475e-120	yes	up	43.6933	347.03
Glyur000020s00001774	Glyur000020s00001774	8.934	3.15939	1.47795e-61	5.77217e-60	yes	up	61.8433	354.1
Glyur000020s00001777	Glyur000020s00001777	5.176	2.37186	1.87991e-08	7.33107e-08	yes	up	0.63	2.14333
Glyur000020s00001778	Glyur000020s00001778	2.156	1.10806	7.2191e-10	3.1759e-09	yes	up	6.82667	9.69667
Glyur000020s00001779	Glyur000020s00001779	2.102	1.07205	1.17336e-24	1.28681e-23	yes	up	37.2533	51.1933
Glyur000020s00001780	Glyur000020s00001780	2.23	1.15734	5.54409e-16	3.74573e-15	yes	up	17.2433	25.1167
Glyur000020s00001784	Glyur000020s00001784	2.721	1.44436	0.0149135	0.0288683	yes	up	0.75	1.33333
Glyur000020s00001788	Glyur000020s00001788	2.099	1.06978	1.0555e-12	5.72897e-12	yes	up	10.4333	13.9467
Glyur000020s00001790	Glyur000020s00001790	6166.21	12.5902	1.34017e-25	1.54758e-24	yes	up	0	91.7333
Glyur000020s00001797	Glyur000020s00001797	0.085	-3.56164	0.0459807	0.0803082	yes	down	6.71	0.333333
Glyur000020s00001799	Glyur000020s00001799	0.101	-3.30716	0.00369557	0.0079492	yes	down	0.523333	0.0366667
Glyur000020s00001802	Glyur000020s00001802	0.312	-1.68103	0.00142263	0.00326486	yes	down	4.11667	0.833333
Glyur000020s00001803	Glyur000020s00001803	3.142	1.6516	1.24526e-31	1.88025e-30	yes	up	25.16	51.2233
Glyur000020s00001811	Glyur000020s00001811	0.414	-1.27113	8.10521e-06	2.45133e-05	yes	down	13.3533	3.58
Glyur000020s00001812	Glyur000020s00001812	0.277	-1.8532	9.73539e-16	6.49696e-15	yes	down	6.80667	1.23
Glyur000020s00001814	Glyur000020s00001814	0.225	-2.1495	2.98243e-36	5.38215e-35	yes	down	78.9033	11.5267
Glyur000020s00001817	Glyur000020s00001817	4.439	2.15032	1.61098e-22	1.60283e-21	yes	up	17.1567	48.8433
Glyur000020s00001821	Glyur000020s00001821	0.061	-4.04031	5.86387e-40	1.21296e-38	yes	down	22.36	0.893333
Glyur000020s00001822	Glyur000020s00001822	2.192	1.13252	6.64627e-08	2.47492e-07	yes	up	5.28333	7.29667
Glyur000020s00001832	Glyur000020s00001832	2.265	1.17954	2.46951e-11	1.21924e-10	yes	up	9.17	13.5867
Glyur000020s00001840	Glyur000020s00001840	0.481	-1.05628	5.93051e-09	2.41231e-08	yes	down	5.06333	1.56
Glyur000021s00002686	Glyur000021s00002686	2.829	1.50011	1.3748e-08	5.42517e-08	yes	up	9.76667	17.7033
Glyur000021s00002688	Glyur000021s00002688	2.884	1.52806	0.00267737	0.00588778	yes	up	4.51333	9.86
Glyur000021s00002690	Glyur000021s00002690	9.369	3.22793	4.66349e-169	1.45273e-166	yes	up	69.45	425.997
Glyur000021s00002691	Glyur000021s00002691	0.387	-1.37116	1.74197e-20	1.54726e-19	yes	down	33.1233	8.32667
Glyur000021s00002692	Glyur000021s00002692	0.291	-1.78252	3.61614e-11	1.76503e-10	yes	down	3.91333	0.75
Glyur000021s00002693	Glyur000021s00002693	0.263	-1.92725	0.000181311	0.000470392	yes	down	1.97	0.333333
Glyur000021s00002694	Glyur000021s00002694	74.235	6.21402	1.05298e-94	9.00433e-93	yes	up	0.273333	13
Glyur000021s00002701	Glyur000021s00002701	7.761	2.95627	0.0299768	0.0546451	yes	up	0.03	0.146667
Glyur000021s00002705	Glyur000021s00002705	2.841	1.50623	3.14216e-19	2.59781e-18	yes	up	10.5167	19.5133
Glyur000021s00002723	Glyur000021s00002723	0.291	-1.78182	1.92033e-34	3.21699e-33	yes	down	29.35	5.56667
Glyur000021s00002730	Glyur000021s00002730	2.063	1.04502	6.90034e-09	2.79247e-08	yes	up	13.3467	17.8933
Glyur000021s00002731	Glyur000021s00002731	6.878	2.78207	0.000997194	0.0023396	yes	up	0.18	0.476667
Glyur000021s00002736	Glyur000021s00002736	0.119	-3.07395	0.00120588	0.0027991	yes	down	1.65	0.133333
Glyur000021s00002748	Glyur000021s00002748	5.087	2.34677	5.945e-35	1.01808e-33	yes	up	13.3333	29.5967
Glyur000021s00002755	Glyur000021s00002755	0.068	-3.88745	7.43609e-38	1.42341e-36	yes	down	12.1167	0.526667
Glyur000021s00002759	Glyur000021s00002759	11.53	3.52734	4.80665e-148	1.07501e-145	yes	up	23.5033	176.3
Glyur000021s00002760	Glyur000021s00002760	0.337	-1.56713	4.67439e-11	2.25631e-10	yes	down	7.21667	1.65333
Glyur000021s00002765	Glyur000021s00002765	2.921	1.54651	1.30581e-07	4.73452e-07	yes	up	1.55667	2.45667
Glyur000021s00002766	Glyur000021s00002766	2.385	1.25382	2.31651e-13	1.32292e-12	yes	up	27.2433	43.0167
Glyur000021s00002768	Glyur000021s00002768	2.2	1.13739	4.49234e-18	3.4799e-17	yes	up	36.1767	51.4033
Glyur000021s00002769	Glyur000021s00002769	4.486	2.16543	8.83461e-19	7.13063e-18	yes	up	2.2	6.49667
Glyur000022s00001962	Glyur000022s00001962	4.075	2.02691	1.55368e-35	2.72122e-34	yes	up	10.77	28.5867
Glyur000022s00001964	Glyur000022s00001964	10.761	3.42778	6.36338e-32	9.72609e-31	yes	up	1.55	10.79
Glyur000022s00001965	Glyur000022s00001965	2.209	1.14362	1.05172e-23	1.10836e-22	yes	up	77.7667	109.173
Glyur000022s00001966	Glyur000022s00001966	2.49	1.31636	1.02712e-09	4.46901e-09	yes	up	13.8467	24.74
Glyur000022s00001972	Glyur000022s00001972	8.272	3.04824	5.65423e-58	2.02123e-56	yes	up	16.3733	87.1767
Glyur000022s00001975	Glyur000022s00001975	0.213	-2.23221	0.000287027	0.000725595	yes	down	2.64333	0.37
Glyur000022s00001981	Glyur000022s00001981	4.863	2.28182	5.91715e-13	3.27553e-12	yes	up	1.29333	4.13333
Glyur000022s00001986	Glyur000022s00001986	0.386	-1.37184	0.0198443	0.0374894	yes	down	2.52	0.45
Glyur000022s00001987	Glyur000022s00001987	0.293	-1.77085	0.0453042	0.0792537	yes	down	6.66	1.19667
Glyur000022s00001991	Glyur000022s00001991	0.014	-6.11944	1.264e-05	3.74356e-05	yes	down	1.80667	0
Glyur000022s00001992	Glyur000022s00001992	4.271	2.09456	0.000104791	0.000279461	yes	up	0.316667	0.846667
Glyur000022s00001993	Glyur000022s00001993	0.14	-2.83507	1.81275e-47	4.76727e-46	yes	down	73.9767	6.75
Glyur000022s00001996	Glyur000022s00001996	0.351	-1.51115	5.56048e-42	1.22889e-40	yes	down	2611.24	591.633
Glyur000022s00001997	Glyur000022s00001997	2.665	1.41422	0.0383779	0.0682503	yes	up	0.73	1.10667
Glyur000022s00002005	Glyur000022s00002005	2.182	1.12579	4.41739e-12	2.30075e-11	yes	up	19.5533	27.6333
Glyur000022s00002024	Glyur000022s00002024	11.204	3.48594	3.50622e-60	1.32201e-58	yes	up	1.15667	9.01
Glyur000022s00002036	Glyur000022s00002036	0.475	-1.07376	1.10841e-14	6.91391e-14	yes	down	103.68	31.93
Glyur000022s00002040	Glyur000022s00002040	9.823	3.29617	2.18939e-07	7.76285e-07	yes	up	0.203333	1.48667
Glyur000022s00002042	Glyur000022s00002042	0.42	-1.25034	4.54667e-27	5.61988e-26	yes	down	222.977	61.0767
Glyur000022s00002044	Glyur000022s00002044	0.201	-2.31344	4.90384e-23	5.0203e-22	yes	down	21.9533	2.88
Glyur000022s00002045	Glyur000022s00002045	5.078	2.34437	1.60143e-38	3.13657e-37	yes	up	5.89333	18.2067
Glyur000022s00002046	Glyur000022s00002046	0.07	-3.82854	1.15343e-16	8.1636e-16	yes	down	5.79667	0.24
Glyur000022s00002054	Glyur000022s00002054	0.332	-1.59233	0.0103455	0.0206492	yes	down	1.31	0.28
Glyur000022s00002064	Glyur000022s00002064	0.417	-1.26243	0.0215596	0.0404612	yes	down	2.05	0.56
Glyur000022s00002065	Glyur000022s00002065	0.352	-1.5049	1.9697e-16	1.37407e-15	yes	down	7.64667	1.76667
Glyur000022s00002070	Glyur000022s00002070	0.098	-3.35275	4.79855e-14	2.86872e-13	yes	down	3.87	0.253333
Glyur000022s00002073	Glyur000022s00002073	2.503	1.32361	2.75966e-17	2.02445e-16	yes	up	31.85	51.6733
Glyur000022s00002074	Glyur000022s00002074	2.184	1.12712	8.24708e-30	1.15278e-28	yes	up	43.6233	62.1867
Glyur000022s00002077	Glyur000022s00002077	2.179	1.12342	0.0330987	0.0597182	yes	up	1.62	2.27667
Glyur000022s00002078	Glyur000022s00002078	3.931	1.97482	2.435e-38	4.73026e-37	yes	up	5.21333	13.4233
Glyur000022s00002085	Glyur000022s00002085	0.082	-3.60994	5.35253e-24	5.71673e-23	yes	down	5.96333	0.603333
Glyur000023s00004869	Glyur000023s00004869	3.408	1.76888	1.64325e-38	3.21608e-37	yes	up	21.46	48.09
Glyur000023s00004871	Glyur000023s00004871	0.275	-1.8612	6.69986e-13	3.69396e-12	yes	down	14.1467	2.53
Glyur000023s00004872	Glyur000023s00004872	3.025	1.59675	0.0419756	0.0739946	yes	up	0.183333	0.36
Glyur000023s00004874	Glyur000023s00004874	0.146	-2.78025	4.76575e-25	5.32474e-24	yes	down	6.80667	0.646667
Glyur000023s00004888	Glyur000023s00004888	0.026	-5.24045	0.00117116	0.00272164	yes	down	3.45	0
Glyur000023s00004891	Glyur000023s00004891	0.018	-5.83531	5.97232e-05	0.000164037	yes	down	1.24333	0
Glyur000023s00004894	Glyur000023s00004894	0.436	-1.19627	8.39079e-16	5.61683e-15	yes	down	12.37	3.53667
Glyur000023s00004896	Glyur000023s00004896	0.358	-1.48007	1.68191e-06	5.47531e-06	yes	down	5.96	1.39667
Glyur000023s00004903	Glyur000023s00004903	23.618	4.56181	4.31867e-113	5.13667e-111	yes	up	15.91	230.993
Glyur000023s00004909	Glyur000023s00004909	2.281	1.18998	4.44251e-16	3.02648e-15	yes	up	9.54333	14.08
Glyur000023s00004910	Glyur000023s00004910	0.453	-1.14196	5.35253e-22	5.17972e-21	yes	down	336.487	98.2867
Glyur000023s00004914	Glyur000023s00004914	3.188	1.6727	1.33416e-05	3.94473e-05	yes	up	3.87333	7.95333
Glyur000023s00004915	Glyur000023s00004915	0.011	-6.46751	6.62801e-17	4.76339e-16	yes	down	7.46	0.0566667
Glyur000023s00004922	Glyur000023s00004922	36.438	5.18737	0.0121032	0.0237837	yes	up	0	3.66
Glyur000023s00004926	Glyur000023s00004926	13.331	3.73676	2.82217e-46	7.19763e-45	yes	up	2.16333	7.78667
Glyur000023s00004929	Glyur000023s00004929	0.025	-5.31682	0.000556666	0.00135425	yes	down	1.04333	0
Glyur000023s00004930	Glyur000023s00004930	0.375	-1.41553	2.27753e-12	1.20909e-11	yes	down	38.3533	10.89
Glyur000023s00004931	Glyur000023s00004931	2.446	1.29037	3.99789e-12	2.09058e-11	yes	up	9.02333	14.4467
Glyur000023s00004932	Glyur000023s00004932	0.333	-1.58525	1.91494e-10	8.82496e-10	yes	down	17.05	3.58
Glyur000023s00004935	Glyur000023s00004935	0.139	-2.85176	1.56858e-26	1.888e-25	yes	down	11.44	1.04
Glyur000023s00004936	Glyur000023s00004936	3.089	1.62712	5.00942e-31	7.36828e-30	yes	up	41.81	84.1233
Glyur000023s00004939	Glyur000023s00004939	0.448	-1.15911	5.07349e-26	5.96129e-25	yes	down	166.61	48.5733
Glyur000023s00004941	Glyur000023s00004941	0.008	-7.0472	3.14874e-11	1.54352e-10	yes	down	11.6467	0.06
Glyur000023s00004943	Glyur000023s00004943	4.28	2.09774	4.90306e-06	1.5186e-05	yes	up	1.20333	2.96
Glyur000023s00004945	Glyur000023s00004945	2.147	1.10256	1.29178e-07	4.68561e-07	yes	up	11.2333	15.64
Glyur000023s00004946	Glyur000023s00004946	2.771	1.47045	0.0315135	0.0571689	yes	up	4.05	6.53667
Glyur000024s00006580	Glyur000024s00006580	0.436	-1.19709	8.81753e-09	3.53444e-08	yes	down	8.95	2.59667
Glyur000024s00006583	Glyur000024s00006583	2.562	1.35754	7.61651e-13	4.18085e-12	yes	up	17.2633	28.04
Glyur000024s00006598	Glyur000024s00006598	2.558	1.35503	0.00153485	0.00350518	yes	up	8.21333	13.37
Glyur000024s00006608	Glyur000024s00006608	2.704	1.43497	4.25326e-13	2.3837e-12	yes	up	14.3667	25.1933
Glyur000024s00006609	Glyur000024s00006609	2.827	1.49903	3.91425e-26	4.62203e-25	yes	up	14.44	26.6967
Glyur000024s00006616	Glyur000024s00006616	25.713	4.68443	1.88594e-138	3.62862e-136	yes	up	5.26667	87.81
Glyur000024s00006619	Glyur000024s00006619	8.209	3.03714	2.23334e-19	1.86114e-18	yes	up	1.29	6.92333
Glyur000024s00006624	Glyur000024s00006624	9.312	3.21911	1.71559e-12	9.1822e-12	yes	up	0.48	2.89667
Glyur000024s00006626	Glyur000024s00006626	2.3	1.20159	4.27603e-15	2.7431e-14	yes	up	13.86	20.7033
Glyur000024s00006630	Glyur000024s00006630	4.511	2.17346	3.33301e-60	1.26033e-58	yes	up	11.0333	31.1567
Glyur000024s00006633	Glyur000024s00006633	0.456	-1.13346	2.24121e-06	7.18345e-06	yes	down	12.97	3.85333
Glyur000024s00006634	Glyur000024s00006634	10.532	3.39664	6.5063e-07	2.20989e-06	yes	up	0.743333	4.91
Glyur000024s00006635	Glyur000024s00006635	126.918	6.98775	5.63585e-14	3.3509e-13	yes	up	0.06	3.71
Glyur000024s00006641	Glyur000024s00006641	0.442	-1.17626	1.49002e-10	6.91916e-10	yes	down	12.8133	3.69333
Glyur000024s00006642	Glyur000024s00006642	8.42	3.07378	4.1644e-25	4.66281e-24	yes	up	5.19333	27.8567
Glyur000024s00006656	Glyur000024s00006656	2.089	1.06313	8.77346e-11	4.1477e-10	yes	up	12.2567	16.08
Glyur000024s00006658	Glyur000024s00006658	4.106	2.03762	1.06409e-44	2.57338e-43	yes	up	150.253	400.183
Glyur000024s00006662	Glyur000024s00006662	0.381	-1.3909	1.37823e-14	8.53184e-14	yes	down	12.0533	2.74
Glyur000024s00006667	Glyur000024s00006667	0.125	-3.00202	0.0163349	0.0313829	yes	down	0.5	0.0433333
Glyur000025s00003289	Glyur000025s00003289	0.037	-4.76183	0.0053233	0.0111284	yes	down	1.11667	0
Glyur000025s00003295	Glyur000025s00003295	2.639	1.40011	1.07687e-28	1.43694e-27	yes	up	1295.5	2126.54
Glyur000025s00003303	Glyur000025s00003303	0.115	-3.11943	0.00251934	0.00556129	yes	down	0.676667	0.0466667
Glyur000025s00003306	Glyur000025s00003306	0.377	-1.40674	7.96987e-30	1.11463e-28	yes	down	28.32	6.97
Glyur000025s00003307	Glyur000025s00003307	82.878	6.37292	0	0	yes	up	30.9067	1647.47
Glyur000025s00003308	Glyur000025s00003308	138.537	7.11413	7.13627e-62	2.81651e-60	yes	up	2.72333	241.857
Glyur000025s00003311	Glyur000025s00003311	0.439	-1.18783	1.11421e-07	4.06236e-07	yes	down	3.41333	0.913333
Glyur000025s00003312	Glyur000025s00003312	11.817	3.56283	6.17057e-22	5.93841e-21	yes	up	85.4767	650.8
Glyur000025s00003313	Glyur000025s00003313	2.233	1.15913	1.48505e-20	1.32626e-19	yes	up	24.9867	36.3833
Glyur000025s00003318	Glyur000025s00003318	142.978	7.15965	6.96431e-29	9.3646e-28	yes	up	0.05	3.9
Glyur000025s00003320	Glyur000025s00003320	2.293	1.19721	1.64986e-11	8.25942e-11	yes	up	9.29333	13.8633
Glyur000025s00003324	Glyur000025s00003324	12.312	3.622	3.64535e-71	1.84146e-69	yes	up	2.71667	21.9367
Glyur000025s00003325	Glyur000025s00003325	0.17	-2.55821	8.86801e-05	0.000238587	yes	down	4.43667	0.49
Glyur000025s00003330	Glyur000025s00003330	0.095	-3.39777	9.56387e-47	2.46559e-45	yes	down	20.15	1.25333
Glyur000025s00003332	Glyur000025s00003332	0.453	-1.14206	0.0124753	0.0244636	yes	down	1.06	0.313333
Glyur000025s00003333	Glyur000025s00003333	3.248	1.69951	3.16381e-16	2.17919e-15	yes	up	6.67667	14.0567
Glyur000025s00003336	Glyur000025s00003336	0.032	-4.95849	0.00275477	0.00604276	yes	down	1.11	0
Glyur000025s00003343	Glyur000025s00003343	2.363	1.2407	1.50304e-19	1.26667e-18	yes	up	45.6667	70.15
Glyur000025s00003347	Glyur000025s00003347	4.231	2.08094	0.000293613	0.0007411	yes	up	0.5	1.37
Glyur000025s00003348	Glyur000025s00003348	3.313	1.72813	1.69539e-19	1.42327e-18	yes	up	3.30667	7.15
Glyur000025s00003351	Glyur000025s00003351	0.335	-1.57618	0.00454093	0.00961736	yes	down	1.84667	0.41
Glyur000025s00003355	Glyur000025s00003355	0.325	-1.62327	1.98741e-12	1.05915e-11	yes	down	15.8767	3.35
Glyur000025s00003361	Glyur000025s00003361	4.074	2.02638	1.79739e-50	5.18548e-49	yes	up	23.7233	67.2833
Glyur000025s00003363	Glyur000025s00003363	4.46	2.15696	0.00214501	0.00479034	yes	up	0.77	2.27333
Glyur000025s00003364	Glyur000025s00003364	2.043	1.03044	4.22236e-11	2.04453e-10	yes	up	15.46	20.1433
Glyur000025s00003365	Glyur000025s00003365	0.491	-1.02596	9.28522e-09	3.71679e-08	yes	down	9.54667	3.06667
Glyur000025s00003367	Glyur000025s00003367	0.155	-2.68773	0.0296139	0.0540268	yes	down	0.413333	0.0433333
Glyur000025s00003369	Glyur000025s00003369	4.674	2.22459	1.97923e-05	5.72778e-05	yes	up	1.24333	3.71333
Glyur000025s00003373	Glyur000025s00003373	5.056	2.33805	1.60121e-57	5.63156e-56	yes	up	8.99667	29.78
Glyur000025s00003375	Glyur000025s00003375	0.201	-2.31193	2.3408e-43	5.42531e-42	yes	down	22.3167	2.97
Glyur000025s00003379	Glyur000025s00003379	0.464	-1.1066	3.36231e-05	9.50639e-05	yes	down	7.40333	2.25667
Glyur000026s00001849	Glyur000026s00001849	0.116	-3.11374	1.2206e-17	9.18857e-17	yes	down	11.78	0.896667
Glyur000026s00001856	Glyur000026s00001856	5.184	2.37395	5.08171e-05	0.000140772	yes	up	0.276667	0.96
Glyur000026s00001859	Glyur000026s00001859	2.023	1.01651	0.0181429	0.0345344	yes	up	2.14333	2.80667
Glyur000026s00001861	Glyur000026s00001861	16.532	4.04717	0.000610902	0.00147767	yes	up	0.106667	1.12
Glyur000026s00001864	Glyur000026s00001864	0.282	-1.82628	1.44026e-05	4.24071e-05	yes	down	3.70667	0.686667
Glyur000026s00001874	Glyur000026s00001874	0.328	-1.60733	1.55697e-09	6.67231e-09	yes	down	8.08667	1.73333
Glyur000026s00001875	Glyur000026s00001875	3.517	1.81444	2.20782e-48	6.03048e-47	yes	up	13.0967	30.2
Glyur000026s00001880	Glyur000026s00001880	0.128	-2.96839	3.03943e-16	2.09628e-15	yes	down	5.45333	0.463333
Glyur000026s00001890	Glyur000026s00001890	20.49	4.35687	0.0447587	0.0784147	yes	up	0	0.65
Glyur000026s00001891	Glyur000026s00001891	2.679	1.42156	0.0327669	0.0591848	yes	up	2.12	3.59667
Glyur000026s00001897	Glyur000026s00001897	0.298	-1.74884	3.07004e-35	5.29556e-34	yes	down	373.057	72.1167
Glyur000026s00001901	Glyur000026s00001901	10.072	3.33235	5.30089e-29	7.16839e-28	yes	up	0.266667	2.37333
Glyur000026s00001903	Glyur000026s00001903	0.345	-1.53553	7.16148e-14	4.22822e-13	yes	down	8.5	1.91667
Glyur000026s00001908	Glyur000026s00001908	0.275	-1.86383	1.04232e-09	4.53139e-09	yes	down	3.98333	0.72
Glyur000026s00001909	Glyur000026s00001909	3.597	1.84668	2.50856e-28	3.30023e-27	yes	up	6.87333	16.15
Glyur000026s00001910	Glyur000026s00001910	0.495	-1.01409	1.17295e-20	1.054e-19	yes	down	507.623	162.863
Glyur000026s00001913	Glyur000026s00001913	4.581	2.19564	1.39431e-90	1.09895e-88	yes	up	49.7133	148.93
Glyur000026s00001915	Glyur000026s00001915	0.26	-1.94452	7.44598e-19	6.02995e-18	yes	down	22.2533	3.77
Glyur000026s00001925	Glyur000026s00001925	0.07	-3.83228	1.77186e-11	8.84814e-11	yes	down	10.7267	0.49
Glyur000026s00001930	Glyur000026s00001930	2.393	1.25859	3.81546e-11	1.85816e-10	yes	up	108.253	169.097
Glyur000026s00001934	Glyur000026s00001934	2.294	1.19806	1.08444e-07	3.96098e-07	yes	up	241.62	353.793
Glyur000026s00001935	Glyur000026s00001935	3.475	1.79692	0.00212239	0.00474388	yes	up	0.163333	0.373333
Glyur000026s00001936	Glyur000026s00001936	43.684	5.44904	1.65189e-278	1.96477e-275	yes	up	10.1267	276.803
Glyur000026s00001940	Glyur000026s00001940	2.376	1.24829	1.06855e-13	6.23149e-13	yes	up	44.0267	66.68
Glyur000026s00001941	Glyur000026s00001941	3.414	1.77155	4.33723e-06	1.35319e-05	yes	up	3.47	7.62
Glyur000026s00001955	Glyur000026s00001955	0.058	-4.10261	0.0368428	0.0658289	yes	down	0.683333	0
Glyur000027s00001503	Glyur000027s00001503	0.353	-1.50283	1.1356e-06	3.77048e-06	yes	down	4.4	1.01333
Glyur000027s00001507	Glyur000027s00001507	4.713	2.23652	2.0785e-118	2.80351e-116	yes	up	55.5233	170.85
Glyur000027s00001510	Glyur000027s00001510	0.339	-1.55873	2.35766e-17	1.7393e-16	yes	down	16.56	3.66667
Glyur000027s00001511	Glyur000027s00001511	4.669	2.22316	4.34714e-25	4.86534e-24	yes	up	14.31	42.39
Glyur000027s00001517	Glyur000027s00001517	0.422	-1.24519	3.45274e-13	1.94673e-12	yes	down	29.18	8.02333
Glyur000027s00001519	Glyur000027s00001519	0.178	-2.48783	5.3448e-77	3.07379e-75	yes	down	50.61	5.89667
Glyur000027s00001520	Glyur000027s00001520	0.217	-2.20253	8.20334e-18	6.24911e-17	yes	down	5.24667	0.606667
Glyur000027s00001533	Glyur000027s00001533	2.064	1.04513	6.44712e-15	4.08578e-14	yes	up	25.88	34.7233
Glyur000027s00001543	Glyur000027s00001543	0.105	-3.2536	0.0237814	0.0442532	yes	down	0.956667	0.0666667
Glyur000027s00001545	Glyur000027s00001545	0.077	-3.69361	0.000921643	0.00217345	yes	down	0.79	0.0366667
Glyur000027s00001550	Glyur000027s00001550	0.287	-1.79885	4.38602e-31	6.4695e-30	yes	down	65.4833	12.8033
Glyur000027s00001555	Glyur000027s00001555	0.101	-3.30309	0.00935822	0.0188063	yes	down	1.73667	0.0266667
Glyur000027s00001560	Glyur000027s00001560	2.003	1.00233	7.20455e-14	4.25268e-13	yes	up	45.4133	59.2767
Glyur000027s00001562	Glyur000027s00001562	3.419	1.77339	1.32857e-37	2.53018e-36	yes	up	40.2233	90.8833
Glyur000027s00001565	Glyur000027s00001565	2.366	1.24264	4.95507e-05	0.000137438	yes	up	3.74	5.75
Glyur000027s00001566	Glyur000027s00001566	3.052	1.60999	7.45049e-41	1.58116e-39	yes	up	44.3133	88.1933
Glyur000027s00001568	Glyur000027s00001568	0.248	-2.01221	1.93752e-05	5.6139e-05	yes	down	5.33333	0.85
Glyur000027s00001576	Glyur000027s00001576	0.224	-2.16109	9.61765e-56	3.22234e-54	yes	down	100.72	14.6567
Glyur000027s00001578	Glyur000027s00001578	0.325	-1.62218	6.73918e-22	6.47135e-21	yes	down	77.98	16.4467
Glyur000027s00001586	Glyur000027s00001586	0.09	-3.4711	1.00252e-09	4.36414e-09	yes	down	2.35667	0.13
Glyur000027s00001594	Glyur000027s00001594	4.796	2.26193	4.58326e-33	7.28174e-32	yes	up	16.5033	55.3267
Glyur000027s00001597	Glyur000027s00001597	3.42	1.77402	3.52224e-42	7.82398e-41	yes	up	36.14	81.2133
Glyur000027s00001605	Glyur000027s00001605	6.968	2.80072	2.53592e-55	8.37848e-54	yes	up	64.7	302.083
Glyur000027s00001606	Glyur000027s00001606	0.045	-4.47957	2.62843e-05	7.51838e-05	yes	down	1.15333	0.03
Glyur000028s00003478	Glyur000028s00003478	12.959	3.69591	1.24765e-62	5.05375e-61	yes	up	2.73667	23.0633
Glyur000028s00003482	Glyur000028s00003482	0.489	-1.03075	0.000943844	0.002223	yes	down	66.5867	19.5333
Glyur000028s00003485	Glyur000028s00003485	0.199	-2.33257	0.00864474	0.017465	yes	down	1.02333	0.126667
Glyur000028s00003491	Glyur000028s00003491	0.173	-2.53475	0.00448365	0.00950296	yes	down	28.0033	2.69333
Glyur000028s00003494	Glyur000028s00003494	0.028	-5.17536	5.2384e-12	2.7154e-11	yes	down	3.13667	0.06
Glyur000028s00003501	Glyur000028s00003501	3.624	1.85741	0.0183954	0.0349802	yes	up	1.02667	2.39667
Glyur000028s00003505	Glyur000028s00003505	63.944	5.99873	0.000191389	0.00049487	yes	up	0	0.903333
Glyur000028s00003509	Glyur000028s00003509	2.08	1.05625	0.0210718	0.0396195	yes	up	1.20667	1.42667
Glyur000028s00003514	Glyur000028s00003514	0.359	-1.47894	4.42965e-16	3.01851e-15	yes	down	83.5967	19.0033
Glyur000028s00003525	Glyur000028s00003525	0.023	-5.41226	1.65442e-34	2.78043e-33	yes	down	11.2433	0.173333
Glyur000028s00003526	Glyur000028s00003526	0.41	-1.28527	0.00917587	0.01847	yes	down	1.98	0.526667
Glyur000028s00003532	Glyur000028s00003532	6.916	2.78999	5.84062e-62	2.31563e-60	yes	up	52.6667	229.397
Glyur000028s00003537	Glyur000028s00003537	3.321	1.73142	1.78903e-29	2.46777e-28	yes	up	7.95	17.2367
Glyur000028s00003538	Glyur000028s00003538	0.218	-2.19446	2.11835e-17	1.56851e-16	yes	down	8.5	1.20333
Glyur000028s00003542	Glyur000028s00003542	3.955	1.9838	1.84713e-116	2.35775e-114	yes	up	736.597	1874.96
Glyur000028s00003544	Glyur000028s00003544	0.272	-1.8798	2.01805e-18	1.59632e-17	yes	down	29.2	5.13
Glyur000028s00003549	Glyur000028s00003549	0.122	-3.03687	3.51052e-05	9.90616e-05	yes	down	1.43333	0.11
Glyur000028s00003552	Glyur000028s00003552	0.021	-5.58253	3.86782e-100	3.62757e-98	yes	down	80.3567	1.09
Glyur000028s00003556	Glyur000028s00003556	0.072	-3.80456	1.01575e-08	4.05539e-08	yes	down	4.7	0.223333
Glyur000028s00003559	Glyur000028s00003559	0.189	-2.40152	1.80457e-19	1.5125e-18	yes	down	5.91	0.73
Glyur000028s00003560	Glyur000028s00003560	3.711	1.89167	1.57422e-31	2.36603e-30	yes	up	9.80333	23.71
Glyur000028s00003562	Glyur000028s00003562	5.325	2.41265	0.000744667	0.00178147	yes	up	0.126667	0.45
Glyur000028s00003565	Glyur000028s00003565	0.294	-1.76533	0.00301912	0.00657577	yes	down	0.623333	0.12
Glyur000028s00003569	Glyur000028s00003569	2.265	1.17972	1.97686e-09	8.38661e-09	yes	up	6.38	9.22667
Glyur000028s00003570	Glyur000028s00003570	2.341	1.2274	5.79046e-19	4.72022e-18	yes	up	27.2933	42.1733
Glyur000028s00003571	Glyur000028s00003571	0.25	-2.00074	5.7481e-15	3.65429e-14	yes	down	2.73333	0.446667
Glyur000029s00003578	Glyur000029s00003578	3.143	1.65216	0.000881771	0.00208431	yes	up	0.653333	1.33667
Glyur000029s00003589	Glyur000029s00003589	3.324	1.73298	2.09586e-75	1.15457e-73	yes	up	1115.76	2400.57
Glyur000029s00003590	Glyur000029s00003590	5.916	2.56459	2.09985e-93	1.75549e-91	yes	up	73.2967	287.637
Glyur000029s00003591	Glyur000029s00003591	45.114	5.49549	6.45302e-11	3.07807e-10	yes	up	0.0766667	2.45333
Glyur000029s00003593	Glyur000029s00003593	0.492	-1.02188	2.50854e-06	8.012e-06	yes	down	8.74	2.83667
Glyur000029s00003596	Glyur000029s00003596	2.288	1.19432	0.00241796	0.00535145	yes	up	40.9567	54.0233
Glyur000029s00003600	Glyur000029s00003600	2.681	1.42282	6.65103e-21	6.05138e-20	yes	up	24.6933	42.95
Glyur000029s00003603	Glyur000029s00003603	0.499	-1.00309	1.64834e-11	8.25339e-11	yes	down	30.9067	10.0633
Glyur000029s00003612	Glyur000029s00003612	4.872	2.28444	0.0167395	0.0320967	yes	up	3.2	10.0933
Glyur000029s00003613	Glyur000029s00003613	0.196	-2.35355	2.98039e-05	8.47418e-05	yes	down	5.84667	0.743333
Glyur000029s00003616	Glyur000029s00003616	4.895	2.29121	0.000198646	0.000512064	yes	up	0.54	1.74667
Glyur000029s00003617	Glyur000029s00003617	0.484	-1.04678	1.15123e-09	4.98331e-09	yes	down	17.0833	6.04333
Glyur000029s00003626	Glyur000029s00003626	0.15	-2.73765	3.92981e-50	1.12139e-48	yes	down	9.38333	0.916667
Glyur000029s00003629	Glyur000029s00003629	0.36	-1.4734	2.14808e-34	3.58932e-33	yes	down	35.4967	8.35667
Glyur000029s00003634	Glyur000029s00003634	0.275	-1.86033	3.22388e-09	1.34245e-08	yes	down	17.0767	3.04333
Glyur000029s00003638	Glyur000029s00003638	2.107	1.07493	2.12608e-27	2.67725e-26	yes	up	37.59	51.4967
Glyur000029s00003646	Glyur000029s00003646	2.492	1.31711	1.40051e-18	1.11831e-17	yes	up	29.2467	47.0667
Glyur000029s00003647	Glyur000029s00003647	2.085	1.06004	6.87709e-21	6.2527e-20	yes	up	35.2667	48.0633
Glyur000029s00003650	Glyur000029s00003650	0.471	-1.08692	4.35386e-05	0.000121536	yes	down	6.22	1.91
Glyur000029s00003670	Glyur000029s00003670	0.255	-1.969	1.85041e-07	6.59939e-07	yes	down	4.14333	0.706667
Glyur000030s00002289	Glyur000030s00002289	2.071	1.05067	2.48829e-07	8.781e-07	yes	up	21.4767	28.55
Glyur000030s00002294	Glyur000030s00002294	0.093	-3.42681	8.61565e-32	1.30921e-30	yes	down	10.6533	0.67
Glyur000030s00002298	Glyur000030s00002298	3.497	1.80615	2.35216e-43	5.4468e-42	yes	up	19.6067	47.4
Glyur000030s00002301	Glyur000030s00002301	31.254	4.96596	0.000149296	0.000391721	yes	up	0.0133333	0.333333
Glyur000030s00002305	Glyur000030s00002305	0.416	-1.26475	4.64337e-05	0.000129204	yes	down	2.97667	0.89
Glyur000030s00002323	Glyur000030s00002323	0.042	-4.58677	3.48463e-10	1.577e-09	yes	down	5.78333	0.15
Glyur000030s00002339	Glyur000030s00002339	2.381	1.25151	4.47146e-05	0.000124659	yes	up	4.60333	7.16333
Glyur000030s00002341	Glyur000030s00002341	3.43	1.77832	0.0104306	0.0207967	yes	up	3.23	6.72667
Glyur000030s00002350	Glyur000030s00002350	0.235	-2.09104	3.06973e-27	3.83416e-26	yes	down	8.87333	1.35667
Glyur000030s00002351	Glyur000030s00002351	0.452	-1.14703	3.42291e-08	1.30717e-07	yes	down	10.7267	3.14333
Glyur000030s00002359	Glyur000030s00002359	0.24	-2.05725	3.2944e-05	9.32546e-05	yes	down	1.54	0.24
Glyur000030s00002362	Glyur000030s00002362	0.452	-1.14646	0.00355478	0.00766843	yes	down	2.14	0.513333
Glyur000031s00004348	Glyur000031s00004348	0.096	-3.38261	3.01409e-05	8.56628e-05	yes	down	1.91333	0.12
Glyur000031s00004349	Glyur000031s00004349	0.098	-3.34426	4.99145e-20	4.3163e-19	yes	down	7.56333	0.483333
Glyur000031s00004356	Glyur000031s00004356	0.026	-5.26098	3.71605e-15	2.39502e-14	yes	down	9.17667	0.173333
Glyur000031s00004366	Glyur000031s00004366	0.187	-2.41771	3.08808e-06	9.76504e-06	yes	down	1.56667	0.19
Glyur000031s00004372	Glyur000031s00004372	2.094	1.06645	6.42437e-25	7.15347e-24	yes	up	95.5967	130.54
Glyur000031s00004389	Glyur000031s00004389	0.305	-1.71257	7.8942e-40	1.62908e-38	yes	down	89.82	17.62
Glyur000031s00004392	Glyur000031s00004392	2.137	1.09549	1.7458e-13	1.00511e-12	yes	up	65.62	88.2367
Glyur000031s00004393	Glyur000031s00004393	0.165	-2.60024	1.64493e-45	4.11499e-44	yes	down	24.6367	2.65
Glyur000031s00004395	Glyur000031s00004395	0.097	-3.3616	1.59363e-31	2.39383e-30	yes	down	8.35667	0.646667
Glyur000031s00004397	Glyur000031s00004397	0.025	-5.3031	1.54984e-20	1.38129e-19	yes	down	5.95	0.106667
Glyur000031s00004402	Glyur000031s00004402	0.168	-2.57725	1.57343e-05	4.61001e-05	yes	down	1.69333	0.19
Glyur000031s00004404	Glyur000031s00004404	0.111	-3.16797	1.69592e-14	1.04392e-13	yes	down	4.18	0.31
Glyur000031s00004417	Glyur000031s00004417	2.124	1.08697	1.36582e-17	1.02405e-16	yes	up	125.877	172.073
Glyur000031s00004418	Glyur000031s00004418	4.43	2.1472	2.42165e-45	6.02923e-44	yes	up	17.9633	55.9633
Glyur000031s00004422	Glyur000031s00004422	0.078	-3.68178	3.32723e-13	1.8792e-12	yes	down	4.96	0.253333
Glyur000031s00004424	Glyur000031s00004424	5.077	2.34389	8.50699e-44	2.00905e-42	yes	up	20.3467	67.2767
Glyur000031s00004427	Glyur000031s00004427	0.158	-2.66366	2.85024e-20	2.49857e-19	yes	down	5.70333	0.59
Glyur000031s00004432	Glyur000031s00004432	3.061	1.61408	6.5984e-18	5.05742e-17	yes	up	9.03667	18.0433
Glyur000031s00004434	Glyur000031s00004434	4.669	2.22314	4.22531e-41	9.04036e-40	yes	up	61.1967	179.897
Glyur000031s00004437	Glyur000031s00004437	2.059	1.04211	4.91303e-05	0.00013633	yes	up	12.47	16.73
Glyur000032s00003860	Glyur000032s00003860	2.579	1.36675	6.89105e-25	7.65032e-24	yes	up	25.2067	45.16
Glyur000032s00003863	Glyur000032s00003863	0.017	-5.85178	2.45013e-07	8.65566e-07	yes	down	3.91333	0.05
Glyur000032s00003865	Glyur000032s00003865	55.451	5.79315	1.18737e-94	1.01205e-92	yes	up	1.95667	69.6467
Glyur000032s00003867	Glyur000032s00003867	0.271	-1.88622	6.94545e-09	2.80986e-08	yes	down	2.46667	0.433333
Glyur000032s00003870	Glyur000032s00003870	0.491	-1.02636	1.73633e-15	1.13985e-14	yes	down	35.0867	11.3
Glyur000032s00003874	Glyur000032s00003874	0.079	-3.66559	0.00010374	0.00027677	yes	down	1.8	0.09
Glyur000032s00003875	Glyur000032s00003875	3.129	1.64576	1.63991e-45	4.10636e-44	yes	up	75.4567	153.817
Glyur000032s00003882	Glyur000032s00003882	2.788	1.47932	1.34832e-14	8.35263e-14	yes	up	40.39	70.22
Glyur000032s00003896	Glyur000032s00003896	0.015	-6.08851	2.61329e-06	8.33013e-06	yes	down	3.01333	0.04
Glyur000032s00003897	Glyur000032s00003897	0.373	-1.42216	3.86369e-05	0.000108517	yes	down	5.14333	1.23333
Glyur000032s00003898	Glyur000032s00003898	0.399	-1.32525	1.46993e-17	1.09991e-16	yes	down	14.1167	3.65333
Glyur000032s00003915	Glyur000032s00003915	2.165	1.11469	3.60666e-15	2.32624e-14	yes	up	21.18	31.1
Glyur000032s00003918	Glyur000032s00003918	0.039	-4.68971	0.00115196	0.00268085	yes	down	33.6767	0.823333
Glyur000032s00003924	Glyur000032s00003924	0.102	-3.29814	2.85186e-06	9.05419e-06	yes	down	1.96	0.14
Glyur000032s00003930	Glyur000032s00003930	2.014	1.01039	1.47661e-09	6.33834e-09	yes	up	5.72667	7.51
Glyur000032s00003934	Glyur000032s00003934	0.044	-4.49894	3.89274e-15	2.50581e-14	yes	down	5.02	0.21
Glyur000032s00003935	Glyur000032s00003935	0.193	-2.37425	4.5854e-05	0.000127672	yes	down	1.93667	0.246667
Glyur000032s00003937	Glyur000032s00003937	2.044	1.03114	2.1297e-17	1.57601e-16	yes	up	35.0067	46.8267
Glyur000032s00003941	Glyur000032s00003941	0.455	-1.13497	2.46865e-07	8.71523e-07	yes	down	5.41	1.61
Glyur000032s00003943	Glyur000032s00003943	2.808	1.48957	7.26736e-14	4.28783e-13	yes	up	15.18	27.6033
Glyur000032s00003946	Glyur000032s00003946	0.399	-1.32516	5.07262e-23	5.19105e-22	yes	down	18.2567	4.76333
Glyur000033s00008590	Glyur000033s00008590	3.295	1.72008	8.21938e-36	1.45815e-34	yes	up	89.9333	189.62
Glyur000033s00008597	Glyur000033s00008597	2.423	1.27655	2.75225e-05	7.85623e-05	yes	up	13.2433	19.71
Glyur000033s00008609	Glyur000033s00008609	2.551	1.35119	8.28117e-23	8.38921e-22	yes	up	15.0833	26.8467
Glyur000033s00008625	Glyur000033s00008625	2.204	1.14045	1.12834e-18	9.0596e-18	yes	up	177.2	253.777
Glyur000033s00008626	Glyur000033s00008626	0.496	-1.01253	1.12179e-11	5.68325e-11	yes	down	134.74	43.4667
Glyur000033s00008637	Glyur000033s00008637	8.456	3.08006	0.0112288	0.0222258	yes	up	0.03	0.166667
Glyur000033s00008640	Glyur000033s00008640	0.498	-1.00665	0.00418699	0.00891755	yes	down	5.25667	1.70667
Glyur000033s00008642	Glyur000033s00008642	0.396	-1.33723	3.7494e-08	1.42603e-07	yes	down	10.94	2.84667
Glyur000033s00008647	Glyur000033s00008647	0.22	-2.18529	5.88929e-19	4.79779e-18	yes	down	14.3967	2.13
Glyur000033s00008657	Glyur000033s00008657	0.203	-2.30177	1.71608e-22	1.70416e-21	yes	down	2829.35	282.74
Glyur000034s00002897	Glyur000034s00002897	0.333	-1.5872	0.0124901	0.024487	yes	down	1.49	0.326667
Glyur000034s00002899	Glyur000034s00002899	37.204	5.2174	4.254e-47	1.10871e-45	yes	up	0.186667	4.43
Glyur000034s00002902	Glyur000034s00002902	7.129	2.8336	4.81959e-13	2.68958e-12	yes	up	0.893333	4.12
Glyur000034s00002907	Glyur000034s00002907	3.054	1.61083	0.00246661	0.00545318	yes	up	1.12	2.10667
Glyur000034s00002919	Glyur000034s00002919	0.295	-1.76301	1.83274e-06	5.94104e-06	yes	down	3.83333	0.853333
Glyur000034s00002924	Glyur000034s00002924	3.447	1.78538	1.66814e-52	5.05795e-51	yes	up	17.1467	38.5267
Glyur000034s00002925	Glyur000034s00002925	0.165	-2.59957	3.96996e-43	9.11244e-42	yes	down	16.97	1.83333
Glyur000034s00002943	Glyur000034s00002943	182.607	7.5126	2.01738e-31	3.01823e-30	yes	up	0.143333	16.5467
Glyur000034s00002947	Glyur000034s00002947	0.377	-1.40554	0.000409109	0.00101336	yes	down	1.65	0.443333
Glyur000034s00002949	Glyur000034s00002949	0.276	-1.85624	1.88163e-12	1.00483e-11	yes	down	10.14	1.86
Glyur000034s00002950	Glyur000034s00002950	2.361	1.2392	0.0107551	0.0213959	yes	up	4.32333	6.47667
Glyur000034s00002954	Glyur000034s00002954	0.273	-1.87533	4.6047e-17	3.33494e-16	yes	down	8.69667	1.55
Glyur000034s00002957	Glyur000034s00002957	2.025	1.01804	1.2883e-07	4.6743e-07	yes	up	95.4567	122.583
Glyur000034s00002958	Glyur000034s00002958	0.091	-3.45385	0.00285252	0.00624252	yes	down	0.54	0.0333333
Glyur000034s00002965	Glyur000034s00002965	0.043	-4.53014	5.91099e-17	4.25979e-16	yes	down	5.9	0.17
Glyur000034s00002966	Glyur000034s00002966	32.944	5.04193	0.0165871	0.0318277	yes	up	0	0.34
Glyur000034s00002979	Glyur000034s00002979	0.175	-2.51816	0.000607975	0.00147141	yes	down	2.54333	0.29
Glyur000034s00002985	Glyur000034s00002985	0.251	-1.9965	8.38086e-07	2.8177e-06	yes	down	1.96333	0.33
Glyur000035s00004955	Glyur000035s00004955	0.454	-1.1404	0.000309052	0.000777818	yes	down	2.58333	0.766667
Glyur000035s00004956	Glyur000035s00004956	2.761	1.46496	1.30772e-13	7.58236e-13	yes	up	11.0933	19.5133
Glyur000035s00004960	Glyur000035s00004960	0.299	-1.74079	2.20706e-26	2.63829e-25	yes	down	18.3067	3.52667
Glyur000035s00004969	Glyur000035s00004969	0.357	-1.48728	3.24061e-25	3.66136e-24	yes	down	35.05	8.18
Glyur000035s00004970	Glyur000035s00004970	2.989	1.57962	4.50245e-47	1.17113e-45	yes	up	43.0833	84.0967
Glyur000035s00004973	Glyur000035s00004973	2.882	1.52723	0.0066997	0.013778	yes	up	1.81667	3.32667
Glyur000035s00004977	Glyur000035s00004977	2.648	1.40487	7.64792e-30	1.07018e-28	yes	up	37.19	64.02
Glyur000035s00004978	Glyur000035s00004978	2.066	1.04705	4.80842e-15	3.07332e-14	yes	up	99.2	133.423
Glyur000035s00004980	Glyur000035s00004980	19.393	4.27745	0.0463025	0.0807893	yes	up	0	0.306667
Glyur000035s00004983	Glyur000035s00004983	29.591	4.88709	0.0119965	0.0235935	yes	up	0	0.376667
Glyur000035s00004984	Glyur000035s00004984	0.197	-2.34503	2.61906e-37	4.94466e-36	yes	down	15.6467	2.00333
Glyur000035s00004992	Glyur000035s00004992	2.419	1.27422	2.90889e-26	3.45358e-25	yes	up	144.997	225.32
Glyur000035s00004995	Glyur000035s00004995	2.321	1.21501	3.38867e-13	1.91267e-12	yes	up	13.1767	19.9233
Glyur000035s00004997	Glyur000035s00004997	10.086	3.33424	2.55367e-20	2.25065e-19	yes	up	1.05667	6.38667
Glyur000035s00005002	Glyur000035s00005002	0.003	-8.23998	6.49875e-11	3.09919e-10	yes	down	5.62333	0
Glyur000035s00005003	Glyur000035s00005003	3.563	1.83306	2.51329e-18	1.9791e-17	yes	up	10.3233	23.8167
Glyur000035s00005005	Glyur000035s00005005	0.152	-2.71552	7.467e-46	1.88055e-44	yes	down	176.697	17.4933
Glyur000035s00005010	Glyur000035s00005010	2.634	1.39711	2.11873e-12	1.12753e-11	yes	up	137.04	217.307
Glyur000035s00005013	Glyur000035s00005013	4.291	2.10148	1.28261e-32	2.0073e-31	yes	up	338.947	947.093
Glyur000035s00005017	Glyur000035s00005017	2.249	1.16918	7.2669e-34	1.19293e-32	yes	up	55.58	81.94
Glyur000035s00005031	Glyur000035s00005031	0.328	-1.60646	1.69241e-11	8.46753e-11	yes	down	5.34667	1.14667
Glyur000036s00004600	Glyur000036s00004600	0.377	-1.40729	3.75768e-05	0.000105683	yes	down	2.42667	0.616667
Glyur000036s00004611	Glyur000036s00004611	3.53	1.81948	8.26855e-29	1.10899e-27	yes	up	42.5633	96.8033
Glyur000036s00004612	Glyur000036s00004612	3.337	1.73841	1.2523e-05	3.71108e-05	yes	up	1.49	3.25
Glyur000036s00004615	Glyur000036s00004615	0.076	-3.72647	0.0238053	0.0442914	yes	down	0.463333	0.0233333
Glyur000036s00004625	Glyur000036s00004625	3.32	1.73108	4.36926e-22	4.25495e-21	yes	up	7.23	15.5733
Glyur000036s00004631	Glyur000036s00004631	4.4	2.13759	1.35895e-14	8.41645e-14	yes	up	12.8833	36.1
Glyur000036s00004632	Glyur000036s00004632	4.936	2.30342	4.34017e-50	1.23579e-48	yes	up	9.21667	28.8467
Glyur000036s00004633	Glyur000036s00004633	0.317	-1.65618	1.70854e-05	4.98855e-05	yes	down	2.85	0.603333
Glyur000036s00004637	Glyur000036s00004637	0.185	-2.43517	3.40471e-28	4.44566e-27	yes	down	15.4767	1.67333
Glyur000036s00004638	Glyur000036s00004638	0.261	-1.93808	1.81637e-07	6.48593e-07	yes	down	124.423	21.26
Glyur000036s00004640	Glyur000036s00004640	0.259	-1.94624	6.06461e-31	8.88039e-30	yes	down	56.3833	9.56667
Glyur000036s00004642	Glyur000036s00004642	718.885	9.48962	4.33776e-45	1.0698e-43	yes	up	0.373333	167.547
Glyur000036s00004648	Glyur000036s00004648	0.37	-1.43329	2.41011e-09	1.0144e-08	yes	down	16.62	3.92667
Glyur000036s00004652	Glyur000036s00004652	2.719	1.44301	1.9407e-10	8.94054e-10	yes	up	7.59333	13.44
Glyur000036s00004653	Glyur000036s00004653	0.064	-3.96781	9.79717e-40	2.01543e-38	yes	down	10.42	0.45
Glyur000036s00004655	Glyur000036s00004655	5.853	2.54917	1.1156e-22	1.12019e-21	yes	up	2.05667	7.81333
Glyur000036s00004656	Glyur000036s00004656	2.58	1.36736	4.68902e-40	9.74565e-39	yes	up	94.2333	158.977
Glyur000036s00004662	Glyur000036s00004662	2.96	1.56574	8.80323e-16	5.88388e-15	yes	up	4.95667	9.69
Glyur000036s00004665	Glyur000036s00004665	0.298	-1.74481	2.36235e-25	2.69349e-24	yes	down	14.0733	2.75
Glyur000036s00004666	Glyur000036s00004666	0.427	-1.22664	5.46188e-09	2.22827e-08	yes	down	6.50667	2.17333
Glyur000036s00004667	Glyur000036s00004667	0.256	-1.96359	1.76639e-05	5.14883e-05	yes	down	9.74667	1.63333
Glyur000036s00004671	Glyur000036s00004671	0.013	-6.29727	5.20344e-06	1.60678e-05	yes	down	1.47	0
Glyur000036s00004676	Glyur000036s00004676	4.605	2.20322	1.49082e-10	6.92162e-10	yes	up	1.05667	3.16333
Glyur000036s00004677	Glyur000036s00004677	0.261	-1.94004	1.33971e-16	9.44909e-16	yes	down	17.7067	3.01
Glyur000036s00004690	Glyur000036s00004690	0.487	-1.03802	2.59375e-09	1.08785e-08	yes	down	14.7633	4.7
Glyur000036s00004691	Glyur000036s00004691	0.371	-1.43144	4.45079e-36	7.96062e-35	yes	down	77.02	18.7133
Glyur000036s00004693	Glyur000036s00004693	3.185	1.6715	3.47412e-57	1.20727e-55	yes	up	67.2933	140.293
Glyur000037s00002596	Glyur000037s00002596	8.593	3.1031	6.04643e-05	0.000165853	yes	up	0.153333	0.866667
Glyur000037s00002601	Glyur000037s00002601	0.14	-2.83782	4.67641e-13	2.61134e-12	yes	down	5.10333	0.47
Glyur000037s00002610	Glyur000037s00002610	8.34	3.06006	2.04893e-67	9.42257e-66	yes	up	2.76333	15.06
Glyur000037s00002612	Glyur000037s00002612	0.473	-1.08055	5.88408e-11	2.81376e-10	yes	down	9.81333	3.03667
Glyur000037s00002615	Glyur000037s00002615	7.957	2.99222	6.92812e-12	3.56375e-11	yes	up	3.23667	16.2333
Glyur000037s00002616	Glyur000037s00002616	2.007	1.0052	9.09547e-22	8.69252e-21	yes	up	76.0733	99.27
Glyur000037s00002624	Glyur000037s00002624	0.141	-2.82282	2.49385e-09	1.04813e-08	yes	down	3.32667	0.306667
Glyur000037s00002625	Glyur000037s00002625	3.621	1.85654	3.17147e-52	9.54983e-51	yes	up	21.7433	51.9867
Glyur000037s00002627	Glyur000037s00002627	0.37	-1.43343	4.68421e-10	2.0956e-09	yes	down	67.7267	16.0133
Glyur000037s00002628	Glyur000037s00002628	20.674	4.36972	2.64033e-08	1.01692e-07	yes	up	1.18	15.7633
Glyur000037s00002632	Glyur000037s00002632	4.283	2.09865	2.30376e-70	1.14172e-68	yes	up	21.3367	55.4467
Glyur000037s00002638	Glyur000037s00002638	0.363	-1.46146	0.00186422	0.00420634	yes	down	0.783333	0.19
Glyur000037s00002639	Glyur000037s00002639	4.325	2.11265	3.14173e-10	1.42725e-09	yes	up	0.883333	2.80667
Glyur000037s00002641	Glyur000037s00002641	2.588	1.3718	2.30111e-26	2.74695e-25	yes	up	18.0933	30.06
Glyur000037s00002643	Glyur000037s00002643	2.379	1.25048	8.36298e-17	5.97137e-16	yes	up	7.32333	11.38
Glyur000037s00002652	Glyur000037s00002652	2.303	1.20328	4.11284e-09	1.69668e-08	yes	up	4.13	6.35
Glyur000037s00002662	Glyur000037s00002662	0.246	-2.02058	0.000113142	0.000300812	yes	down	4.83667	0.776667
Glyur000037s00002668	Glyur000037s00002668	0.442	-1.17742	4.66732e-05	0.000129856	yes	down	2.97	0.856667
Glyur000037s00002671	Glyur000037s00002671	2.271	1.18309	3.22641e-21	2.99169e-20	yes	up	77.44	113.893
Glyur000037s00002675	Glyur000037s00002675	0.295	-1.76155	7.51991e-17	5.38662e-16	yes	down	15.77	3.03333
Glyur000038s00004439	Glyur000038s00004439	0.14	-2.83819	4.9706e-29	6.73567e-28	yes	down	5.82333	0.536667
Glyur000038s00004441	Glyur000038s00004441	0.23	-2.12164	1.22309e-08	4.85211e-08	yes	down	2.39333	0.356667
Glyur000038s00004446	Glyur000038s00004446	2.453	1.29446	4.15651e-19	3.41701e-18	yes	up	18.33	29.58
Glyur000038s00004448	Glyur000038s00004448	0.23	-2.12221	0.00476275	0.0100506	yes	down	1.66333	0.253333
Glyur000038s00004458	Glyur000038s00004458	0.297	-1.75078	1.186e-11	5.99114e-11	yes	down	6.86333	1.33333
Glyur000038s00004461	Glyur000038s00004461	3.778	1.91757	3.07715e-36	5.54926e-35	yes	up	39.82	97.76
Glyur000038s00004466	Glyur000038s00004466	0.191	-2.38762	3.71638e-27	4.62858e-26	yes	down	19.5067	2.43333
Glyur000038s00004473	Glyur000038s00004473	0.291	-1.77889	6.20704e-11	2.96657e-10	yes	down	46.8233	8.71667
Glyur000038s00004475	Glyur000038s00004475	0.393	-1.34647	3.09193e-06	9.77605e-06	yes	down	5.33667	1.43
Glyur000038s00004479	Glyur000038s00004479	0.375	-1.4163	6.01184e-14	3.56878e-13	yes	down	77.4633	18.7967
Glyur000038s00004482	Glyur000038s00004482	3.983	1.994	1.18146e-71	6.01467e-70	yes	up	24.6867	64.4267
Glyur000038s00004483	Glyur000038s00004483	0.495	-1.01535	1.34013e-10	6.24417e-10	yes	down	22.11	7.12333
Glyur000038s00004484	Glyur000038s00004484	2.089	1.0627	1.57826e-11	7.91309e-11	yes	up	98.5667	134.077
Glyur000038s00004499	Glyur000038s00004499	8.345	3.06098	2.00212e-86	1.43927e-84	yes	up	36.15	196.503
Glyur000038s00004500	Glyur000038s00004500	2.723	1.44545	2.91857e-18	2.28789e-17	yes	up	9.56667	17.9233
Glyur000038s00004501	Glyur000038s00004501	0.414	-1.27267	1.34807e-14	8.35263e-14	yes	down	25.48	6.87667
Glyur000038s00004503	Glyur000038s00004503	0.138	-2.85263	0.00953315	0.0191431	yes	down	0.713333	0.0633333
Glyur000038s00004506	Glyur000038s00004506	2.316	1.21153	0.00881055	0.0177808	yes	up	0.946667	1.43
Glyur000038s00004507	Glyur000038s00004507	3.137	1.64928	8.87464e-05	0.00023874	yes	up	1.22	2.47667
Glyur000038s00004512	Glyur000038s00004512	4.03	2.01087	0.00286688	0.00627029	yes	up	0.376667	0.896667
Glyur000038s00004513	Glyur000038s00004513	76.121	6.25022	1.08677e-116	1.40087e-114	yes	up	1.83333	90.11
Glyur000038s00004517	Glyur000038s00004517	0.01	-6.6248	7.84006e-07	2.64233e-06	yes	down	2.12333	0
Glyur000039s00004190	Glyur000039s00004190	0.462	-1.11503	5.38702e-13	2.99283e-12	yes	down	16.3133	4.85
Glyur000039s00004195	Glyur000039s00004195	42.315	5.4031	4.50994e-141	9.00852e-139	yes	up	1.27667	75.6833
Glyur000039s00004200	Glyur000039s00004200	2.779	1.47467	0.0309253	0.056196	yes	up	0.58	1.05667
Glyur000039s00004202	Glyur000039s00004202	0.152	-2.71779	1.8341e-53	5.73391e-52	yes	down	83.52	8.39667
Glyur000039s00004203	Glyur000039s00004203	0.162	-2.6248	3.01024e-19	2.49032e-18	yes	down	3.26	0.34
Glyur000039s00004205	Glyur000039s00004205	0.215	-2.21513	1.7122e-35	2.98886e-34	yes	down	13.5967	1.93667
Glyur000039s00004206	Glyur000039s00004206	0.038	-4.72812	5.25463e-29	7.10951e-28	yes	down	7.17	0.183333
Glyur000039s00004207	Glyur000039s00004207	0.057	-4.13521	3.95406e-24	4.24215e-23	yes	down	8.76333	0.363333
Glyur000039s00004213	Glyur000039s00004213	4.55	2.18574	0.00059191	0.00143425	yes	up	0.346667	1.03333
Glyur000039s00004219	Glyur000039s00004219	3.027	1.59805	1.01389e-47	2.67714e-46	yes	up	94.5133	185.793
Glyur000039s00004225	Glyur000039s00004225	0.38	-1.396	1.06584e-05	3.18376e-05	yes	down	103.977	98.9133
Glyur000039s00004228	Glyur000039s00004228	0.192	-2.37718	3.85834e-46	9.78305e-45	yes	down	14.81	1.86333
Glyur000039s00004229	Glyur000039s00004229	0.273	-1.87353	0.0172013	0.0329098	yes	down	15.88	2.33333
Glyur000039s00004232	Glyur000039s00004232	0.366	-1.45152	3.97415e-07	1.37683e-06	yes	down	2.58667	0.616667
Glyur000039s00004234	Glyur000039s00004234	2.004	1.00264	2.50026e-11	1.23372e-10	yes	up	60.4933	78.4033
Glyur000039s00004238	Glyur000039s00004238	2.852	1.51211	1.83456e-41	3.97062e-40	yes	up	23.6633	43.8067
Glyur000039s00004243	Glyur000039s00004243	5.435	2.44222	1.83764e-05	5.34343e-05	yes	up	0.553333	1.95
Glyur000039s00004249	Glyur000039s00004249	2.636	1.39821	8.57194e-13	4.68174e-12	yes	up	2.84333	5.05667
Glyur000039s00004251	Glyur000039s00004251	0.202	-2.31012	7.31418e-08	2.71398e-07	yes	down	31.99	4.01
Glyur000039s00004254	Glyur000039s00004254	2.38	1.25087	1.60392e-23	1.67879e-22	yes	up	38.4767	59.8133
Glyur000040s00007330	Glyur000040s00007330	3.168	1.66341	1.21179e-43	2.8413e-42	yes	up	25.4267	52.75
Glyur000040s00007334	Glyur000040s00007334	0.381	-1.39232	0.0389557	0.0691697	yes	down	1.93333	0.473333
Glyur000040s00007341	Glyur000040s00007341	0.265	-1.91375	3.7081e-21	3.42861e-20	yes	down	10.6933	1.85333
Glyur000040s00007345	Glyur000040s00007345	0.372	-1.42735	2.71057e-14	1.64489e-13	yes	down	35.4933	8.41333
Glyur000040s00007351	Glyur000040s00007351	0.277	-1.85152	1.83421e-08	7.15821e-08	yes	down	7.48667	1.34667
Glyur000040s00007363	Glyur000040s00007363	2.04	1.02865	1.51327e-17	1.13072e-16	yes	up	74.0933	97.2367
Glyur000040s00007364	Glyur000040s00007364	0.129	-2.95959	0.041057	0.0725463	yes	down	0.426667	0.0366667
Glyur000040s00007366	Glyur000040s00007366	0.29	-1.78453	0.000116864	0.000310392	yes	down	1.41	0.266667
Glyur000040s00007386	Glyur000040s00007386	0.328	-1.60757	2.01042e-17	1.49281e-16	yes	down	8.99	1.93667
Glyur000040s00007389	Glyur000040s00007389	0.081	-3.63429	7.75992e-11	3.68318e-10	yes	down	3.02	0.156667
Glyur000040s00007392	Glyur000040s00007392	2.104	1.07343	0.000662342	0.0015937	yes	up	3.27667	4.46667
Glyur000040s00007396	Glyur000040s00007396	4.456	2.15589	7.13489e-20	6.11525e-19	yes	up	3.68333	10.5033
Glyur000040s00007401	Glyur000040s00007401	7.607	2.92734	5.12868e-10	2.28819e-09	yes	up	8.22	37.23
Glyur000040s00007402	Glyur000040s00007402	2.243	1.16515	2.12572e-17	1.57351e-16	yes	up	264.03	366.307
Glyur000040s00007410	Glyur000040s00007410	6.426	2.68395	1.83335e-27	2.31866e-26	yes	up	396.123	1195.26
Glyur000041s00007085	Glyur000041s00007085	0.275	-1.86502	1.68585e-35	2.94483e-34	yes	down	28.0333	5.04
Glyur000041s00007091	Glyur000041s00007091	0.125	-2.99973	3.10089e-25	3.50804e-24	yes	down	22.5633	1.89667
Glyur000041s00007097	Glyur000041s00007097	5.578	2.47983	0.0168795	0.0323389	yes	up	0.213333	0.76
Glyur000041s00007098	Glyur000041s00007098	4.548	2.18512	1.42389e-65	6.25149e-64	yes	up	126.687	377.44
Glyur000041s00007100	Glyur000041s00007100	5.071	2.34226	6.90643e-06	2.10728e-05	yes	up	5.31333	16.2933
Glyur000041s00007110	Glyur000041s00007110	5.65	2.49836	1.79646e-47	4.72916e-46	yes	up	181.973	642.537
Glyur000041s00007112	Glyur000041s00007112	2.264	1.17914	0.00901731	0.0181728	yes	up	1.54333	2.29333
Glyur000041s00007117	Glyur000041s00007117	0.347	-1.52612	0.00528134	0.0110451	yes	down	2.44667	0.413333
Glyur000041s00007123	Glyur000041s00007123	2.291	1.19586	0.0364673	0.0652309	yes	up	2.08667	3.00667
Glyur000041s00007125	Glyur000041s00007125	2.352	1.23404	1.04919e-06	3.49466e-06	yes	up	8.27333	12.5733
Glyur000041s00007129	Glyur000041s00007129	0.5	-1.00112	2.33633e-14	1.42472e-13	yes	down	30.8467	10.16
Glyur000041s00007132	Glyur000041s00007132	0.077	-3.69391	0.00100989	0.00236811	yes	down	1.53333	0.0733333
Glyur000042s00005032	Glyur000042s00005032	0.482	-1.0525	0.00184985	0.00417645	yes	down	7.01333	2.20333
Glyur000042s00005036	Glyur000042s00005036	18.013	4.17096	1.46543e-07	5.28618e-07	yes	up	0.0933333	0.966667
Glyur000042s00005039	Glyur000042s00005039	2.79	1.48035	1.25879e-28	1.67542e-27	yes	up	55.3433	99.9267
Glyur000042s00005046	Glyur000042s00005046	2.411	1.26971	1.17398e-11	5.93156e-11	yes	up	5.28	8.29667
Glyur000042s00005048	Glyur000042s00005048	0.381	-1.39126	2.72924e-06	8.68384e-06	yes	down	5.88333	1.47333
Glyur000042s00005049	Glyur000042s00005049	2.318	1.21289	4.47613e-23	4.59142e-22	yes	up	21.5633	31.36
Glyur000042s00005067	Glyur000042s00005067	0.134	-2.89779	6.53476e-45	1.59659e-43	yes	down	35.6267	3.10667
Glyur000042s00005068	Glyur000042s00005068	0.25	-1.99802	0.0362523	0.064893	yes	down	0.406667	0.0666667
Glyur000042s00005071	Glyur000042s00005071	0.418	-1.25733	1.20656e-12	6.52315e-12	yes	down	15.2167	4.15667
Glyur000042s00005075	Glyur000042s00005075	3.382	1.75783	9.47691e-23	9.56353e-22	yes	up	18.14	41.06
Glyur000042s00005083	Glyur000042s00005083	0.114	-3.13063	7.14684e-05	0.000194439	yes	down	1.39	0.106667
Glyur000042s00005085	Glyur000042s00005085	2.57	1.36189	1.05504e-08	4.20395e-08	yes	up	4.77	7.99667
Glyur000042s00005089	Glyur000042s00005089	6.43	2.68492	1.32734e-53	4.16957e-52	yes	up	91.66	380.65
Glyur000042s00005095	Glyur000042s00005095	2.871	1.52147	1.60347e-20	1.4286e-19	yes	up	17.74	33.1533
Glyur000042s00005100	Glyur000042s00005100	2.378	1.24988	5.43318e-13	3.01591e-12	yes	up	246.85	379.93
Glyur000042s00005112	Glyur000042s00005112	0.031	-5.02683	0.00187296	0.00422498	yes	down	0.663333	0
Glyur000042s00005115	Glyur000042s00005115	6.094	2.60731	2.54857e-10	1.16486e-09	yes	up	0.85	3.37667
Glyur000042s00005120	Glyur000042s00005120	0.429	-1.22134	2.51248e-13	1.43077e-12	yes	down	12.3333	3.47333
Glyur000042s00005121	Glyur000042s00005121	7.531	2.91276	2.70681e-156	7.30197e-154	yes	up	27.4367	132.12
Glyur000043s00003768	Glyur000043s00003768	0.302	-1.72939	1.35032e-19	1.14091e-18	yes	down	13.4667	2.65667
Glyur000043s00003780	Glyur000043s00003780	0.134	-2.89923	1.90018e-80	1.18952e-78	yes	down	163.353	14.2067
Glyur000043s00003782	Glyur000043s00003782	0.437	-1.19324	8.87115e-20	7.56621e-19	yes	down	28.59	8.16667
Glyur000043s00003788	Glyur000043s00003788	0.31	-1.689	1.12458e-17	8.48527e-17	yes	down	35.69	7.21333
Glyur000043s00003792	Glyur000043s00003792	0.136	-2.87944	3.90532e-20	3.39616e-19	yes	down	10.78	0.95
Glyur000043s00003793	Glyur000043s00003793	2.545	1.34743	3.60572e-48	9.7976e-47	yes	up	169.01	281.423
Glyur000043s00003795	Glyur000043s00003795	12.229	3.61227	0.0144994	0.0281103	yes	up	0.0266667	0.21
Glyur000043s00003797	Glyur000043s00003797	10.96	3.45417	3.54717e-84	2.42347e-82	yes	up	42.81	306.733
Glyur000043s00003798	Glyur000043s00003798	0.299	-1.74353	5.35559e-05	0.000147952	yes	down	4.77667	0.926667
Glyur000043s00003799	Glyur000043s00003799	2.732	1.44983	1.94401e-16	1.35687e-15	yes	up	14.0167	25.1967
Glyur000043s00003800	Glyur000043s00003800	0.299	-1.74306	1.93674e-05	5.61225e-05	yes	down	2.70333	0.526667
Glyur000043s00003803	Glyur000043s00003803	0.306	-1.7092	3.2173e-26	3.8111e-25	yes	down	224.9	42.9567
Glyur000043s00003805	Glyur000043s00003805	0.37	-1.43528	3.99951e-09	1.65202e-08	yes	down	12.16	3.78
Glyur000043s00003807	Glyur000043s00003807	5.853	2.54921	4.28255e-16	2.91979e-15	yes	up	3.41667	12.7267
Glyur000043s00003808	Glyur000043s00003808	0.277	-1.8522	2.09881e-09	8.8924e-09	yes	down	9.73333	1.77667
Glyur000043s00003812	Glyur000043s00003812	2.378	1.24958	1.86435e-26	2.23885e-25	yes	up	27.8567	43.2633
Glyur000043s00003813	Glyur000043s00003813	3.471	1.79544	3.79089e-44	9.04251e-43	yes	up	18.7467	42.9033
Glyur000043s00003818	Glyur000043s00003818	0.28	-1.83595	7.96208e-06	2.4086e-05	yes	down	3.65333	0.66
Glyur000043s00003823	Glyur000043s00003823	0.024	-5.40003	0.000399406	0.000990358	yes	down	1.45333	0
Glyur000043s00003825	Glyur000043s00003825	6.147	2.61984	0.0315395	0.0572049	yes	up	0.103333	0.42
Glyur000043s00003826	Glyur000043s00003826	0.279	-1.84313	7.90404e-15	4.98254e-14	yes	down	5.71	1.04333
Glyur000043s00003828	Glyur000043s00003828	0.298	-1.74512	9.79853e-05	0.000262434	yes	down	1.71333	0.33
Glyur000043s00003831	Glyur000043s00003831	0.187	-2.41876	3.39298e-18	2.64711e-17	yes	down	7.19333	0.9
Glyur000043s00003839	Glyur000043s00003839	2.605	1.38145	2.20354e-42	4.91561e-41	yes	up	70.7133	151.45
Glyur000043s00003851	Glyur000043s00003851	6.399	2.67795	2.01024e-59	7.47659e-58	yes	up	10.2333	42.9867
Glyur000043s00003852	Glyur000043s00003852	2.203	1.13946	9.6012e-18	7.28216e-17	yes	up	13.9433	20.0233
Glyur000043s00003854	Glyur000043s00003854	0.464	-1.10647	7.59467e-11	3.60802e-10	yes	down	46	13.84
Glyur000044s00005130	Glyur000044s00005130	2.553	1.35246	3.2122e-33	5.12836e-32	yes	up	81.25	135.37
Glyur000044s00005132	Glyur000044s00005132	2.526	1.33657	6.67597e-12	3.4381e-11	yes	up	26.2067	43.03
Glyur000044s00005133	Glyur000044s00005133	2.099	1.06975	1.76102e-10	8.14287e-10	yes	up	473.903	572.92
Glyur000044s00005134	Glyur000044s00005134	19.585	4.29169	1.82773e-10	8.44388e-10	yes	up	0.1	1.23667
Glyur000044s00005147	Glyur000044s00005147	0.409	-1.28859	7.12681e-20	6.11233e-19	yes	down	58.7533	15.58
Glyur000044s00005150	Glyur000044s00005150	0.442	-1.1772	4.38146e-14	2.62417e-13	yes	down	11.54	3.33
Glyur000044s00005156	Glyur000044s00005156	0.404	-1.30743	1.71496e-11	8.57384e-11	yes	down	14.2533	3.75667
Glyur000044s00005158	Glyur000044s00005158	3.249	1.70008	4.92253e-35	8.44641e-34	yes	up	45.1633	93.5667
Glyur000044s00005164	Glyur000044s00005164	3.164	1.6617	0.00573275	0.0119244	yes	up	0.54	1.21
Glyur000044s00005167	Glyur000044s00005167	15.698	3.97247	2.86954e-112	3.38231e-110	yes	up	10.6867	109.97
Glyur000044s00005170	Glyur000044s00005170	2.48	1.31062	1.90259e-12	1.0154e-11	yes	up	7.69667	12.43
Glyur000044s00005171	Glyur000044s00005171	135.77	7.08502	3.73689e-08	1.42209e-07	yes	up	0.07	4.78333
Glyur000044s00005172	Glyur000044s00005172	264.362	8.04637	1.8751e-10	8.65358e-10	yes	up	0.02	3.13667
Glyur000044s00005173	Glyur000044s00005173	5.411	2.43598	1.15123e-62	4.67042e-61	yes	up	134.08	483.927
Glyur000044s00005174	Glyur000044s00005174	2.105	1.07365	1.84102e-23	1.92158e-22	yes	up	82.0233	112.197
Glyur000044s00005181	Glyur000044s00005181	315.856	8.30312	7.70896e-11	3.66098e-10	yes	up	0	1.79333
Glyur000044s00005184	Glyur000044s00005184	23.228	4.53782	0.0148922	0.0288335	yes	up	0.0133333	0.23
Glyur000044s00005190	Glyur000044s00005190	2.374	1.24726	1.40442e-12	7.56164e-12	yes	up	10.2133	15.5867
Glyur000044s00005192	Glyur000044s00005192	2.797	1.48363	0.0070159	0.0143763	yes	up	0.303333	0.556667
Glyur000044s00005193	Glyur000044s00005193	0.417	-1.26168	0.00124526	0.00288641	yes	down	9.65333	2.6
Glyur000044s00005195	Glyur000044s00005195	0.297	-1.74977	4.04208e-17	2.93722e-16	yes	down	29.51	5.69333
Glyur000044s00005212	Glyur000044s00005212	0.023	-5.45067	5.32192e-05	0.000147084	yes	down	2.44	0.0366667
Glyur000044s00005214	Glyur000044s00005214	0.177	-2.50126	1.23921e-58	4.47878e-57	yes	down	39.5533	4.71667
Glyur000045s00009946	Glyur000045s00009946	2.201	1.1382	5.12772e-18	3.95686e-17	yes	up	15.75	22.6667
Glyur000045s00009948	Glyur000045s00009948	0.204	-2.29414	0.0493745	0.0856298	yes	down	0.34	0.0433333
Glyur000045s00009949	Glyur000045s00009949	0.042	-4.55855	7.59851e-09	3.06364e-08	yes	down	4.56	0.12
Glyur000045s00009951	Glyur000045s00009951	7.789	2.96151	4.89986e-29	6.6467e-28	yes	up	15.01	74.0767
Glyur000045s00009953	Glyur000045s00009953	0.377	-1.40883	2.50885e-13	1.42902e-12	yes	down	13.64	3.36333
Glyur000045s00009955	Glyur000045s00009955	0.069	-3.85983	1.00462e-06	3.35221e-06	yes	down	3.99	0.166667
Glyur000045s00009958	Glyur000045s00009958	0.224	-2.16051	0.000348429	0.000871137	yes	down	1.53333	0.22
Glyur000045s00009959	Glyur000045s00009959	0.019	-5.71118	6.0571e-10	2.68274e-09	yes	down	5.84333	0.0766667
Glyur000045s00009962	Glyur000045s00009962	0.268	-1.9	2.00383e-26	2.39864e-25	yes	down	47.7433	8.25
Glyur000045s00009968	Glyur000045s00009968	0.363	-1.46019	4.42093e-31	6.51732e-30	yes	down	120.88	28.6733
Glyur000045s00009972	Glyur000045s00009972	6.733	2.7512	1.2117e-89	9.32549e-88	yes	up	22.4433	97.74
Glyur000045s00009976	Glyur000045s00009976	0.245	-2.02704	0.0342473	0.0616164	yes	down	0.373333	0.0633333
Glyur000045s00009977	Glyur000045s00009977	7.196	2.8471	1.34183e-132	2.32528e-130	yes	up	57.25	267.363
Glyur000045s00009983	Glyur000045s00009983	2.741	1.45486	0.00162838	0.00370842	yes	up	3.74	3.90667
Glyur000045s00009987	Glyur000045s00009987	2.414	1.2714	5.60713e-27	6.91432e-26	yes	up	24.78	36.5267
Glyur000045s00009997	Glyur000045s00009997	32.788	5.03509	4.12016e-51	1.20192e-49	yes	up	0.596667	10.6767
Glyur000045s00010002	Glyur000045s00010002	4.617	2.2069	3.22936e-10	1.46528e-09	yes	up	96.7567	237.97
Glyur000045s00010003	Glyur000045s00010003	2.016	1.0114	1.81386e-07	6.47786e-07	yes	up	11.0867	14.5067
Glyur000046s00004783	Glyur000046s00004783	19.935	4.31726	0.0430943	0.0757879	yes	up	0	0.0833333
Glyur000046s00004786	Glyur000046s00004786	0.36	-1.47439	4.42294e-18	3.42817e-17	yes	down	98.4167	22.9167
Glyur000046s00004790	Glyur000046s00004790	0.433	-1.20748	1.19973e-08	4.76149e-08	yes	down	4.01667	1.08667
Glyur000046s00004791	Glyur000046s00004791	0.222	-2.17105	3.09866e-48	8.44611e-47	yes	down	33.15	4.79667
Glyur000046s00004794	Glyur000046s00004794	2.046	1.03257	9.5583e-11	4.5049e-10	yes	up	15.1467	20.3367
Glyur000046s00004795	Glyur000046s00004795	3.926	1.97305	3.69143e-17	2.68764e-16	yes	up	2.75333	6.86333
Glyur000046s00004796	Glyur000046s00004796	0.443	-1.17354	3.25745e-14	1.96497e-13	yes	down	37.4833	10.8467
Glyur000046s00004797	Glyur000046s00004797	0.362	-1.4644	2.21535e-11	1.09686e-10	yes	down	17.3933	4.08
Glyur000046s00004800	Glyur000046s00004800	6.667	2.73709	5.96228e-35	1.02037e-33	yes	up	23.5767	99.2367
Glyur000046s00004803	Glyur000046s00004803	0.445	-1.16721	4.88948e-12	2.53905e-11	yes	down	17.31	5.03
Glyur000046s00004804	Glyur000046s00004804	0.266	-1.91098	4.96949e-37	9.2817e-36	yes	down	68.1933	11.81
Glyur000046s00004811	Glyur000046s00004811	0.072	-3.7951	0.000141758	0.000372728	yes	down	1.2	0.0533333
Glyur000046s00004813	Glyur000046s00004813	6.789	2.76325	2.74073e-07	9.63933e-07	yes	up	0.25	1.08667
Glyur000046s00004828	Glyur000046s00004828	2.116	1.08167	2.2685e-15	1.47956e-14	yes	up	19.8033	27.4467
Glyur000046s00004833	Glyur000046s00004833	0.029	-5.09943	9.74567e-35	1.64845e-33	yes	down	24.3767	0.47
Glyur000046s00004836	Glyur000046s00004836	0.361	-1.47025	2.76203e-06	8.78497e-06	yes	down	3.86	0.91
Glyur000046s00004848	Glyur000046s00004848	0.075	-3.72904	8.72384e-33	1.37351e-31	yes	down	8.87333	0.44
Glyur000046s00004849	Glyur000046s00004849	8.343	3.06053	5.35095e-10	2.38167e-09	yes	up	0.55	2.76667
Glyur000046s00004856	Glyur000046s00004856	12.242	3.61378	1.73264e-41	3.75626e-40	yes	up	2.31333	18.34
Glyur000047s00003948	Glyur000047s00003948	0.408	-1.29457	0.0246673	0.0457228	yes	down	4.31667	2.71667
Glyur000047s00003953	Glyur000047s00003953	0.468	-1.09472	0.0387188	0.0687957	yes	down	3.62667	1.15667
Glyur000047s00003962	Glyur000047s00003962	3.634	1.86153	0.0256958	0.0474611	yes	up	0.18	0.426667
Glyur000047s00003963	Glyur000047s00003963	0.42	-1.25002	1.71646e-10	7.93825e-10	yes	down	18.7933	4.58333
Glyur000047s00003965	Glyur000047s00003965	2.229	1.15664	6.35807e-10	2.81223e-09	yes	up	98.8167	138.827
Glyur000047s00003966	Glyur000047s00003966	8.021	3.0037	1.61405e-22	1.60528e-21	yes	up	70.8	288.317
Glyur000047s00003967	Glyur000047s00003967	9.634	3.26813	1.03783e-12	5.63657e-12	yes	up	8.25667	46.2867
Glyur000047s00003972	Glyur000047s00003972	2.107	1.07544	1.71896e-12	9.19837e-12	yes	up	16.5167	22.4267
Glyur000047s00003976	Glyur000047s00003976	2.793	1.48157	1.04219e-15	6.94926e-15	yes	up	24.5833	48.7667
Glyur000047s00003984	Glyur000047s00003984	0.412	-1.27908	0.00215763	0.00481648	yes	down	5.02667	1.36
Glyur000047s00003986	Glyur000047s00003986	3.282	1.71449	9.08043e-62	3.56768e-60	yes	up	81.6233	174.193
Glyur000047s00003987	Glyur000047s00003987	0.379	-1.39917	9.83411e-12	5.00057e-11	yes	down	7.02	1.74
Glyur000047s00003989	Glyur000047s00003989	5.315	2.41003	0.000420664	0.0010407	yes	up	0.886667	3.00667
Glyur000047s00003991	Glyur000047s00003991	5.831	2.54372	2.91428e-70	1.43883e-68	yes	up	12.2133	46.3433
Glyur000047s00003994	Glyur000047s00003994	16.184	4.01651	0	0	yes	up	34.0333	358.15
Glyur000047s00003997	Glyur000047s00003997	14.868	3.89416	1.94711e-20	1.72712e-19	yes	up	0.486667	4.78
Glyur000047s00004004	Glyur000047s00004004	4.45	2.15376	3.64714e-22	3.56899e-21	yes	up	37.4567	108.753
Glyur000047s00004005	Glyur000047s00004005	46.821	5.54909	1.03054e-154	2.64375e-152	yes	up	1.63	50.1333
Glyur000047s00004009	Glyur000047s00004009	7.149	2.83777	3.50211e-60	1.32201e-58	yes	up	9.32333	42.5933
Glyur000047s00004010	Glyur000047s00004010	4.639	2.21384	8.56939e-36	1.51921e-34	yes	up	37.2567	112.1
Glyur000048s00002196	Glyur000048s00002196	0.087	-3.5267	5.2187e-18	4.02588e-17	yes	down	5.67333	0.316667
Glyur000048s00002197	Glyur000048s00002197	4.243	2.08513	7.208e-06	2.1929e-05	yes	up	3.36667	8.81333
Glyur000048s00002209	Glyur000048s00002209	2.055	1.03924	0.000653193	0.00157386	yes	up	36.4667	45.1333
Glyur000048s00002214	Glyur000048s00002214	0.305	-1.71435	1.01431e-10	4.77192e-10	yes	down	16.6967	3.31667
Glyur000048s00002215	Glyur000048s00002215	0.474	-1.07661	1.39776e-05	4.12347e-05	yes	down	5.99667	1.85667
Glyur000048s00002225	Glyur000048s00002225	5.005	2.3234	6.13832e-05	0.000168225	yes	up	2.29667	7.23333
Glyur000048s00002234	Glyur000048s00002234	2.899	1.53544	9.77546e-43	2.20893e-41	yes	up	45.1967	86.21
Glyur000048s00002237	Glyur000048s00002237	3.4	1.7656	2.51821e-23	2.61796e-22	yes	up	18.02	40.6767
Glyur000048s00002239	Glyur000048s00002239	0.239	-2.06397	1.09312e-06	3.63497e-06	yes	down	1.98	0.31
Glyur000048s00002241	Glyur000048s00002241	2.077	1.05434	1.0042e-12	5.4607e-12	yes	up	14.3433	19.4667
Glyur000048s00002245	Glyur000048s00002245	2.028	1.02005	1.12396e-21	1.0687e-20	yes	up	150.513	197.87
Glyur000048s00002246	Glyur000048s00002246	0.282	-1.82829	9.07088e-07	3.03799e-06	yes	down	3.75	0.686667
Glyur000048s00002257	Glyur000048s00002257	0.408	-1.29422	1.00879e-09	4.39073e-09	yes	down	9.03	2.40333
Glyur000048s00002265	Glyur000048s00002265	0.494	-1.0183	0.00033421	0.000837751	yes	down	4.35333	1.40333
Glyur000048s00002269	Glyur000048s00002269	0.319	-1.64887	3.32458e-12	1.74828e-11	yes	down	16.8	2.23
Glyur000048s00002271	Glyur000048s00002271	72.769	6.18525	0	0	yes	up	15.09	716.703
Glyur000048s00002274	Glyur000048s00002274	0.239	-2.06286	3.10069e-30	4.40716e-29	yes	down	24.6833	3.86667
Glyur000048s00002277	Glyur000048s00002277	12.4	3.63223	1.25376e-32	1.96332e-31	yes	up	19.7867	145.593
Glyur000048s00002278	Glyur000048s00002278	2.477	1.30864	6.05528e-30	8.50046e-29	yes	up	136.513	220.857
Glyur000048s00002283	Glyur000048s00002283	3.214	1.68445	1.22263e-06	4.04254e-06	yes	up	2.39	4.98333
Glyur000049s00003117	Glyur000049s00003117	0.376	-1.41189	2.41609e-24	2.61679e-23	yes	down	60.4533	14.8433
Glyur000049s00003127	Glyur000049s00003127	9.582	3.26036	8.68187e-100	8.08465e-98	yes	up	5.53	34.5533
Glyur000049s00003130	Glyur000049s00003130	0.379	-1.40009	1.88565e-08	7.35127e-08	yes	down	19.6933	4.82333
Glyur000049s00003131	Glyur000049s00003131	3.185	1.67111	1.83866e-71	9.30602e-70	yes	up	206.45	425.463
Glyur000049s00003133	Glyur000049s00003133	0.452	-1.14587	5.17556e-06	1.59873e-05	yes	down	13.85	4.07333
Glyur000049s00003138	Glyur000049s00003138	4.214	2.07522	2.59828e-30	3.70312e-29	yes	up	21.4667	56.6333
Glyur000049s00003140	Glyur000049s00003140	0.395	-1.34107	0.0102621	0.0204984	yes	down	2.29667	0.593333
Glyur000049s00003147	Glyur000049s00003147	2.216	1.14805	9.4067e-09	3.76426e-08	yes	up	9.40667	13.5633
Glyur000049s00003148	Glyur000049s00003148	7.555	2.91747	8.6788e-05	0.000233661	yes	up	0.863333	2.70667
Glyur000049s00003149	Glyur000049s00003149	9.23	3.20629	2.12336e-99	1.95641e-97	yes	up	2.72333	16.4267
Glyur000049s00003153	Glyur000049s00003153	0.269	-1.89188	1.64309e-20	1.46241e-19	yes	down	12.7333	2.24
Glyur000049s00003160	Glyur000049s00003160	2.355	1.23556	1.30399e-06	4.29787e-06	yes	up	3.43	5.30333
Glyur000049s00003164	Glyur000049s00003164	0.157	-2.67449	3.62296e-22	3.54666e-21	yes	down	119.51	11.5967
Glyur000049s00003165	Glyur000049s00003165	3.021	1.59495	3.00941e-20	2.63545e-19	yes	up	62.6633	120.887
Glyur000049s00003167	Glyur000049s00003167	0.215	-2.22094	4.83954e-33	7.68424e-32	yes	down	24.77	3.47333
Glyur000049s00003168	Glyur000049s00003168	0.346	-1.53098	2.91474e-18	2.28559e-17	yes	down	10.68	2.42333
Glyur000049s00003170	Glyur000049s00003170	0.015	-6.08106	2.76528e-05	7.88912e-05	yes	down	2.24333	0
Glyur000049s00003172	Glyur000049s00003172	0.119	-3.06893	5.19653e-37	9.69192e-36	yes	down	103.517	7.73333
Glyur000049s00003174	Glyur000049s00003174	0.014	-6.20345	5.37878e-38	1.03338e-36	yes	down	45.0933	0.4
Glyur000049s00003175	Glyur000049s00003175	0.371	-1.43168	7.1263e-17	5.11168e-16	yes	down	45.9133	11.09
Glyur000050s00005671	Glyur000050s00005671	0.284	-1.81445	8.58971e-07	2.88348e-06	yes	down	7.15667	1.30333
Glyur000050s00005680	Glyur000050s00005680	46.034	5.52462	0.00207256	0.00464201	yes	up	0	0.556667
Glyur000050s00005687	Glyur000050s00005687	0.045	-4.47201	0.0114662	0.0226392	yes	down	0.263333	0
Glyur000050s00005693	Glyur000050s00005693	0.215	-2.21821	1.58163e-22	1.57423e-21	yes	down	5.01333	0.706667
Glyur000050s00005701	Glyur000050s00005701	0.151	-2.72522	2.04951e-37	3.88619e-36	yes	down	26.9733	2.67
Glyur000050s00005706	Glyur000050s00005706	5.683	2.50668	1.06929e-31	1.61828e-30	yes	up	1.44333	5.26667
Glyur000050s00005708	Glyur000050s00005708	2.3	1.20165	4.74453e-10	2.12186e-09	yes	up	19.0333	28.8967
Glyur000050s00005710	Glyur000050s00005710	0.406	-1.29927	1.16017e-10	5.42982e-10	yes	down	53.8833	14.13
Glyur000050s00005713	Glyur000050s00005713	8.578	3.10071	8.57374e-05	0.000230978	yes	up	0.103333	0.583333
Glyur000050s00005718	Glyur000050s00005718	0.395	-1.34037	6.02004e-05	0.000165226	yes	down	5.67333	1.60667
Glyur000050s00005722	Glyur000050s00005722	2.431	1.28129	4.86524e-12	2.52747e-11	yes	up	14.82	23.5333
Glyur000050s00005725	Glyur000050s00005725	2.518	1.33214	5.12504e-14	3.05692e-13	yes	up	75.7467	123.843
Glyur000050s00005729	Glyur000050s00005729	16.573	4.05073	5.21805e-22	5.05707e-21	yes	up	0.363333	3.55333
Glyur000050s00005730	Glyur000050s00005730	3.176	1.66724	3.52363e-30	4.99203e-29	yes	up	5.49667	11.4367
Glyur000050s00005732	Glyur000050s00005732	0.265	-1.91632	0.0491571	0.0853037	yes	down	6.36667	1.02333
Glyur000050s00005734	Glyur000050s00005734	2.333	1.222	7.88858e-20	6.73916e-19	yes	up	22.2867	34
Glyur000050s00005739	Glyur000050s00005739	0.46	-1.1214	5.27665e-10	2.3518e-09	yes	down	39.9233	10.0167
Glyur000050s00005740	Glyur000050s00005740	0.246	-2.02238	1.1744e-20	1.05458e-19	yes	down	9.01667	1.44
Glyur000051s00003383	Glyur000051s00003383	0.063	-3.99382	2.71402e-16	1.87729e-15	yes	down	2.69333	0.11
Glyur000051s00003385	Glyur000051s00003385	0.312	-1.68138	1.61682e-21	1.5224e-20	yes	down	13.0433	2.66667
Glyur000051s00003387	Glyur000051s00003387	33.446	5.06376	0.000886133	0.00209395	yes	up	0.03	0.903333
Glyur000051s00003396	Glyur000051s00003396	0.267	-1.90699	7.76189e-14	4.56622e-13	yes	down	5.73667	0.996667
Glyur000051s00003403	Glyur000051s00003403	2.668	1.41555	1.36616e-29	1.89245e-28	yes	up	21.3	37.05
Glyur000051s00003405	Glyur000051s00003405	0.284	-1.81804	1.44772e-09	6.21739e-09	yes	down	2.47	0.456667
Glyur000051s00003409	Glyur000051s00003409	4.14	2.04954	2.94734e-60	1.11611e-58	yes	up	28.11	75.4567
Glyur000051s00003410	Glyur000051s00003410	17.709	4.14638	8.51941e-07	2.86171e-06	yes	up	0.12	1.12667
Glyur000051s00003417	Glyur000051s00003417	4.434	2.14854	7.95059e-76	4.43589e-74	yes	up	40.3	116.427
Glyur000051s00003418	Glyur000051s00003418	5.516	2.4635	3.44517e-12	1.80951e-11	yes	up	10.0133	34.44
Glyur000051s00003422	Glyur000051s00003422	0.298	-1.74722	2.06848e-11	1.02647e-10	yes	down	7.84333	1.52333
Glyur000051s00003427	Glyur000051s00003427	2.595	1.3758	1.01032e-35	1.78628e-34	yes	up	29.7167	50.2567
Glyur000051s00003428	Glyur000051s00003428	6.542	2.70984	1.48617e-96	1.30938e-94	yes	up	656.617	2789.94
Glyur000051s00003437	Glyur000051s00003437	0.417	-1.26307	6.32667e-09	2.56706e-08	yes	down	32.01	8.21667
Glyur000051s00003438	Glyur000051s00003438	2.062	1.04384	9.29829e-11	4.38552e-10	yes	up	20.3	27.11
Glyur000051s00003441	Glyur000051s00003441	0.412	-1.27776	4.67836e-07	1.60866e-06	yes	down	9.16	2.18667
Glyur000051s00003446	Glyur000051s00003446	0.405	-1.30346	3.50156e-15	2.26179e-14	yes	down	28.25	7.44
Glyur000051s00003448	Glyur000051s00003448	0.233	-2.10181	4.3885e-10	1.96937e-09	yes	down	3.70667	0.573333
Glyur000051s00003453	Glyur000051s00003453	0.396	-1.33718	3.69415e-20	3.21466e-19	yes	down	11.1067	2.87667
Glyur000051s00003455	Glyur000051s00003455	0.337	-1.57111	1.66977e-06	5.43782e-06	yes	down	1.48333	0.326667
Glyur000051s00003456	Glyur000051s00003456	3.813	1.93086	2.79615e-24	3.01346e-23	yes	up	19.5467	47.19
Glyur000051s00003459	Glyur000051s00003459	3.315	1.72916	2.43072e-45	6.04606e-44	yes	up	179.12	387.04
Glyur000051s00003465	Glyur000051s00003465	0.482	-1.05274	1.45565e-11	7.31236e-11	yes	down	23.62	7.53333
Glyur000051s00003466	Glyur000051s00003466	0.381	-1.39048	8.51325e-05	0.000229443	yes	down	2.79	0.693333
Glyur000051s00003471	Glyur000051s00003471	36.225	5.17893	0.00088649	0.00209452	yes	up	0.0166667	0.456667
Glyur000051s00003473	Glyur000051s00003473	2.961	1.56616	5.07446e-08	1.90699e-07	yes	up	68.23	126.133
Glyur000051s00003474	Glyur000051s00003474	0.499	-1.00321	0.00127561	0.00295206	yes	down	11.4467	3.79667
Glyur000052s00005747	Glyur000052s00005747	3.01	1.58961	7.5566e-14	4.45045e-13	yes	up	7.95	15.5667
Glyur000052s00005750	Glyur000052s00005750	8.897	3.15327	7.61733e-22	7.30387e-21	yes	up	9.95333	53.2733
Glyur000052s00005751	Glyur000052s00005751	2.402	1.26417	1.97372e-07	7.01619e-07	yes	up	6.64667	10.45
Glyur000052s00005754	Glyur000052s00005754	0.471	-1.08468	1.66415e-06	5.42019e-06	yes	down	26.58	8.17667
Glyur000052s00005757	Glyur000052s00005757	5.469	2.45116	4.37308e-12	2.27858e-11	yes	up	0.413333	1.31667
Glyur000052s00005758	Glyur000052s00005758	3.127	1.64468	2.40041e-05	6.88799e-05	yes	up	0.306667	0.623333
Glyur000052s00005761	Glyur000052s00005761	15.037	3.91048	6.50276e-65	2.80326e-63	yes	up	6.90333	67.4133
Glyur000052s00005779	Glyur000052s00005779	0.461	-1.11864	2.20973e-18	1.74478e-17	yes	down	42.9633	12.99
Glyur000052s00005785	Glyur000052s00005785	0.113	-3.15045	2.71943e-14	1.6495e-13	yes	down	6.67667	0.486667
Glyur000052s00005798	Glyur000052s00005798	0.382	-1.38701	2.48052e-20	2.19037e-19	yes	down	65.7167	16.2267
Glyur000052s00005803	Glyur000052s00005803	0.473	-1.07876	1.21641e-09	5.25677e-09	yes	down	6.73333	2.09667
Glyur000052s00005814	Glyur000052s00005814	7.23	2.85402	1.77982e-110	1.99028e-108	yes	up	19.6133	80.3633
Glyur000053s00006424	Glyur000053s00006424	0.283	-1.82102	0.0359249	0.0643647	yes	down	2.94	0.53
Glyur000053s00006427	Glyur000053s00006427	0.3	-1.739	3.0311e-35	5.23185e-34	yes	down	49.7067	9.62333
Glyur000053s00006436	Glyur000053s00006436	0.025	-5.31607	0.000557316	0.00135561	yes	down	2.02	0
Glyur000053s00006444	Glyur000053s00006444	5.545	2.47115	1.98552e-32	3.08706e-31	yes	up	10.9	38.95
Glyur000053s00006454	Glyur000053s00006454	0.477	-1.06678	0.0354478	0.0635709	yes	down	1.60333	0.5
Glyur000053s00006456	Glyur000053s00006456	3.597	1.84673	6.20664e-59	2.26197e-57	yes	up	60.1467	141.167
Glyur000053s00006464	Glyur000053s00006464	0.397	-1.3336	5.12068e-09	2.092e-08	yes	down	8.92667	2.31667
Glyur000053s00006470	Glyur000053s00006470	2.198	1.13614	1.15598e-19	9.80818e-19	yes	up	31.1067	44.56
Glyur000053s00006475	Glyur000053s00006475	4.433	2.14834	4.3507e-27	5.38528e-26	yes	up	364.33	968.987
Glyur000053s00006484	Glyur000053s00006484	5.435	2.44227	1.70453e-83	1.14073e-81	yes	up	150.573	526.3
Glyur000053s00006485	Glyur000053s00006485	0.315	-1.66603	0.0315669	0.0572443	yes	down	7.37333	1.33333
Glyur000053s00006492	Glyur000053s00006492	2.029	1.02096	4.65678e-16	3.16586e-15	yes	up	70.2567	92.8533
Glyur000054s00005306	Glyur000054s00005306	0.374	-1.41877	1.14459e-12	6.19962e-12	yes	down	41.3267	10.0367
Glyur000054s00005314	Glyur000054s00005314	6.894	2.78528	1.36861e-72	7.09159e-71	yes	up	22.6433	103.41
Glyur000054s00005319	Glyur000054s00005319	3.978	1.99197	7.06782e-64	2.96384e-62	yes	up	49.9167	120.393
Glyur000054s00005320	Glyur000054s00005320	0.477	-1.06857	6.3084e-07	2.14491e-06	yes	down	8.31333	2.62667
Glyur000054s00005321	Glyur000054s00005321	0.401	-1.31904	0.038706	0.0687823	yes	down	1.65333	0.413333
Glyur000054s00005322	Glyur000054s00005322	0.353	-1.50339	1.38496e-09	5.9547e-09	yes	down	12.66	3.22
Glyur000054s00005323	Glyur000054s00005323	2.251	1.17033	2.54481e-10	1.16335e-09	yes	up	19.7333	29.1267
Glyur000054s00005329	Glyur000054s00005329	0.324	-1.62402	8.35892e-05	0.000225493	yes	down	1.37667	0.32
Glyur000054s00005331	Glyur000054s00005331	0.272	-1.87702	1.43074e-18	1.14175e-17	yes	down	9.20667	1.63333
Glyur000054s00005332	Glyur000054s00005332	14.039	3.8114	0.037119	0.0662675	yes	up	0.26	2.46333
Glyur000054s00005334	Glyur000054s00005334	0.425	-1.23433	5.41292e-17	3.90623e-16	yes	down	22.53	6.26333
Glyur000054s00005335	Glyur000054s00005335	0.443	-1.17423	8.04374e-05	0.000217371	yes	down	7.22	2.08333
Glyur000054s00005336	Glyur000054s00005336	3.085	1.62527	0.000515067	0.00126031	yes	up	1.15	2.30333
Glyur000054s00005340	Glyur000054s00005340	2.806	1.4886	6.39748e-15	4.0553e-14	yes	up	1.86333	3.47
Glyur000054s00005344	Glyur000054s00005344	0.054	-4.22221	9.12267e-24	9.64497e-23	yes	down	20.3933	0.69
Glyur000055s00004518	Glyur000055s00004518	0.134	-2.90263	7.56872e-25	8.39553e-24	yes	down	54.83	4.62333
Glyur000055s00004534	Glyur000055s00004534	11.563	3.53143	0.00428468	0.00911069	yes	up	0.0833333	0.426667
Glyur000055s00004546	Glyur000055s00004546	0.025	-5.30646	1.93723e-12	1.03347e-11	yes	down	6.75	0.113333
Glyur000055s00004551	Glyur000055s00004551	0.099	-3.33912	1.19819e-56	4.09309e-55	yes	down	14.2633	0.92
Glyur000055s00004561	Glyur000055s00004561	4.182	2.06425	2.24597e-05	6.46253e-05	yes	up	8.12333	22.43
Glyur000055s00004565	Glyur000055s00004565	2.158	1.10976	5.07544e-16	3.44065e-15	yes	up	44.37	61.5033
Glyur000055s00004566	Glyur000055s00004566	25.592	4.67764	0.0213293	0.0400405	yes	up	0	0.44
Glyur000055s00004567	Glyur000055s00004567	69.583	6.12066	2.2912e-172	7.5891e-170	yes	up	2.63	117.99
Glyur000055s00004568	Glyur000055s00004568	16.232	4.02075	2.13434e-112	2.52712e-110	yes	up	174.403	1822.66
Glyur000055s00004572	Glyur000055s00004572	0.092	-3.4491	0.000181785	0.00047134	yes	down	0.906667	0.0533333
Glyur000055s00004581	Glyur000055s00004581	0.458	-1.1266	2.51078e-17	1.84757e-16	yes	down	22.8467	6.83667
Glyur000055s00004583	Glyur000055s00004583	6.41	2.6804	1.2952e-25	1.49632e-24	yes	up	2.25667	9.31667
Glyur000055s00004585	Glyur000055s00004585	7.623	2.93034	3.20744e-61	1.2434e-59	yes	up	2.20333	10.66
Glyur000055s00004596	Glyur000055s00004596	0.297	-1.75285	1.08841e-22	1.09372e-21	yes	down	62.9	12.1367
Glyur000056s00004100	Glyur000056s00004100	2.625	1.39211	8.3987e-22	8.0413e-21	yes	up	12.1867	20.88
Glyur000056s00004102	Glyur000056s00004102	0.2	-2.3235	1.05031e-08	4.1857e-08	yes	down	12.3367	1.6
Glyur000056s00004105	Glyur000056s00004105	2.516	1.33127	3.54425e-06	1.1155e-05	yes	up	1.99	3.27667
Glyur000056s00004108	Glyur000056s00004108	2.055	1.03898	1.29051e-06	4.25836e-06	yes	up	3.48333	4.62
Glyur000056s00004112	Glyur000056s00004112	31.586	4.98121	3.65888e-299	5.03905e-296	yes	up	9.63	198.357
Glyur000056s00004115	Glyur000056s00004115	3.318	1.73019	2.29725e-25	2.6204e-24	yes	up	467.167	1002.44
Glyur000056s00004122	Glyur000056s00004122	6.606	2.72368	1.20461e-35	2.1255e-34	yes	up	5.17333	22.1733
Glyur000056s00004126	Glyur000056s00004126	0.485	-1.04396	0.000489009	0.00119991	yes	down	5.89	1.86333
Glyur000056s00004132	Glyur000056s00004132	4.454	2.15512	2.84715e-79	1.72058e-77	yes	up	521.317	1500.6
Glyur000056s00004133	Glyur000056s00004133	0.352	-1.50764	5.85132e-06	1.7975e-05	yes	down	4.40667	1.00333
Glyur000056s00004140	Glyur000056s00004140	0.424	-1.23894	1.09051e-16	7.73529e-16	yes	down	6.85667	1.90667
Glyur000056s00004143	Glyur000056s00004143	0.189	-2.40679	1.35359e-49	3.80443e-48	yes	down	13.8167	1.69667
Glyur000056s00004154	Glyur000056s00004154	0.449	-1.15624	6.21094e-12	3.20366e-11	yes	down	148.22	42.58
Glyur000056s00004161	Glyur000056s00004161	0.061	-4.04603	0.000162261	0.000423867	yes	down	0.963333	0.04
Glyur000056s00004166	Glyur000056s00004166	0.289	-1.78924	0.00280036	0.00613402	yes	down	4.00667	0.74
Glyur000056s00004169	Glyur000056s00004169	0.479	-1.06285	1.86957e-16	1.30665e-15	yes	down	20.7433	6.72667
Glyur000056s00004173	Glyur000056s00004173	0.415	-1.26896	4.33635e-12	2.26034e-11	yes	down	7.23667	1.96333
Glyur000057s00008981	Glyur000057s00008981	0.063	-3.97989	6.38626e-26	7.4669e-25	yes	down	8.80667	0.36
Glyur000057s00009001	Glyur000057s00009001	4.135	2.04779	0.0162075	0.0311565	yes	up	0.253333	0.486667
Glyur000057s00009007	Glyur000057s00009007	0.371	-1.42943	1.08541e-13	6.32841e-13	yes	down	13.4767	3.27
Glyur000057s00009012	Glyur000057s00009012	7.58	2.92215	1.54234e-120	2.14673e-118	yes	up	105.903	535.5
Glyur000057s00009015	Glyur000057s00009015	832.811	9.70184	1.22213e-124	1.83791e-122	yes	up	0.256667	137.293
Glyur000057s00009017	Glyur000057s00009017	8.359	3.06332	8.93248e-52	2.63811e-50	yes	up	2.89	15.6967
Glyur000058s00006123	Glyur000058s00006123	0.352	-1.5073	2.28478e-05	6.56988e-05	yes	down	4.85	1.10667
Glyur000058s00006125	Glyur000058s00006125	0.375	-1.41344	0.0455719	0.0796474	yes	down	3.41	0.913333
Glyur000058s00006132	Glyur000058s00006132	0.469	-1.09171	1.50608e-17	1.12599e-16	yes	down	82.2967	25.23
Glyur000058s00006138	Glyur000058s00006138	0.447	-1.16163	1.40461e-17	1.05223e-16	yes	down	86.0433	25.1633
Glyur000058s00006142	Glyur000058s00006142	3.18	1.66916	3.63312e-35	6.2627e-34	yes	up	20.2667	42.0567
Glyur000058s00006153	Glyur000058s00006153	2.114	1.08016	3.90446e-15	2.51274e-14	yes	up	19.1167	26.35
Glyur000058s00006156	Glyur000058s00006156	4.781	2.2574	1.64102e-49	4.5975e-48	yes	up	1102.4	2613.91
Glyur000058s00006157	Glyur000058s00006157	3.938	1.97759	6.13226e-29	8.26701e-28	yes	up	42.27	114.003
Glyur000058s00006168	Glyur000058s00006168	2.721	1.4443	6.91376e-29	9.30141e-28	yes	up	54.55	94.9433
Glyur000058s00006169	Glyur000058s00006169	3.154	1.65712	2.25333e-08	8.72489e-08	yes	up	5.61	11.5333
Glyur000058s00006171	Glyur000058s00006171	2.304	1.20432	0.0253781	0.046934	yes	up	0.783333	1.18
Glyur000058s00006180	Glyur000058s00006180	3.246	1.6987	3.95315e-11	1.92002e-10	yes	up	9.16	19.2767
Glyur000058s00006182	Glyur000058s00006182	0.49	-1.03043	1.54617e-07	5.56592e-07	yes	down	22.2033	7.06
Glyur000058s00006183	Glyur000058s00006183	3.958	1.98492	2.81632e-25	3.19855e-24	yes	up	53.7233	138.53
Glyur000058s00006186	Glyur000058s00006186	2.648	1.40514	2.09534e-36	3.80227e-35	yes	up	103.77	178.327
Glyur000058s00006194	Glyur000058s00006194	0.387	-1.3678	1.08039e-12	5.85917e-12	yes	down	4.39	1.11667
Glyur000058s00006199	Glyur000058s00006199	66.7	6.05962	1.04478e-10	4.90555e-10	yes	up	2.77333	104.267
Glyur000058s00006200	Glyur000058s00006200	7.003	2.80795	1.02112e-59	3.82256e-58	yes	up	190.55	869.703
Glyur000059s00006277	Glyur000059s00006277	0.389	-1.36266	1.57601e-19	1.32517e-18	yes	down	20.6267	5.36
Glyur000059s00006280	Glyur000059s00006280	2.25	1.16994	4.90049e-36	8.747e-35	yes	up	68.16	99.0467
Glyur000059s00006282	Glyur000059s00006282	2.033	1.02391	0.00183711	0.00414984	yes	up	32.82	41.4567
Glyur000059s00006289	Glyur000059s00006289	2.163	1.11307	2.15482e-31	3.22018e-30	yes	up	42.4933	60.1367
Glyur000059s00006290	Glyur000059s00006290	2.758	1.46346	6.69776e-45	1.63337e-43	yes	up	89.18	162.347
Glyur000059s00006294	Glyur000059s00006294	0.062	-4.00306	8.68981e-06	2.61993e-05	yes	down	0.756667	0.0333333
Glyur000059s00006305	Glyur000059s00006305	5.286	2.40218	6.09974e-26	7.13828e-25	yes	up	3.83667	10.6167
Glyur000059s00006307	Glyur000059s00006307	2.05	1.03541	1.94132e-18	1.53655e-17	yes	up	72.5367	96.3667
Glyur000059s00006308	Glyur000059s00006308	0.105	-3.25293	7.97372e-45	1.93731e-43	yes	down	72.6333	5.24333
Glyur000059s00006310	Glyur000059s00006310	0.027	-5.22754	3.23582e-31	4.79455e-30	yes	down	93.7233	1.55667
Glyur000059s00006311	Glyur000059s00006311	0.15	-2.73993	5.27163e-11	2.53432e-10	yes	down	2.66667	0.256667
Glyur000059s00006312	Glyur000059s00006312	0.407	-1.29845	6.73123e-06	2.05646e-05	yes	down	7.47333	1.98333
Glyur000059s00006313	Glyur000059s00006313	3.46	1.79097	1.67018e-59	6.22558e-58	yes	up	51.88	134.487
Glyur000059s00006314	Glyur000059s00006314	0.364	-1.45847	8.01365e-34	1.31304e-32	yes	down	54.7667	12.7033
Glyur000059s00006315	Glyur000059s00006315	2.092	1.06459	7.19493e-21	6.53034e-20	yes	up	24.1733	32.9533
Glyur000059s00006316	Glyur000059s00006316	5.487	2.45609	4.28453e-36	7.66849e-35	yes	up	14.9967	53.8533
Glyur000059s00006318	Glyur000059s00006318	3.439	1.78217	9.79902e-18	7.4279e-17	yes	up	2.03333	4.62
Glyur000059s00006320	Glyur000059s00006320	0.341	-1.55306	2.22899e-21	2.08233e-20	yes	down	34.8067	7.75667
Glyur000059s00006321	Glyur000059s00006321	13.592	3.76471	2.14771e-39	4.35653e-38	yes	up	4.07667	36.5367
Glyur000059s00006323	Glyur000059s00006323	0.213	-2.23112	2.95409e-22	2.906e-21	yes	down	27.6833	3.81667
Glyur000059s00006336	Glyur000059s00006336	0.455	-1.13731	7.074e-07	2.39463e-06	yes	down	6.16	1.83
Glyur000060s00004704	Glyur000060s00004704	0.118	-3.07985	0.0344039	0.061877	yes	down	2.39333	0.183333
Glyur000060s00004706	Glyur000060s00004706	0.255	-1.97337	0.00686648	0.0140955	yes	down	8.34	1.69667
Glyur000060s00004708	Glyur000060s00004708	2.083	1.05853	0.00324857	0.00704351	yes	up	2.91	3.92
Glyur000060s00004710	Glyur000060s00004710	34.532	5.10988	0.00469003	0.00991256	yes	up	0	0.126667
Glyur000060s00004711	Glyur000060s00004711	0.221	-2.17747	5.12171e-10	2.28547e-09	yes	down	1.95667	0.283333
Glyur000060s00004713	Glyur000060s00004713	0.415	-1.26871	0.00618263	0.012787	yes	down	3.77333	1.01
Glyur000060s00004714	Glyur000060s00004714	19.544	4.28862	6.86212e-118	9.20827e-116	yes	up	38.4833	482.833
Glyur000060s00004715	Glyur000060s00004715	0.275	-1.86512	1.1183e-12	6.06101e-12	yes	down	9.58667	1.77667
Glyur000060s00004719	Glyur000060s00004719	3.046	1.60708	1.16493e-20	1.04787e-19	yes	up	7.92667	15.6967
Glyur000060s00004720	Glyur000060s00004720	0.239	-2.06544	2.37162e-34	3.95023e-33	yes	down	95.63	14.7833
Glyur000060s00004722	Glyur000060s00004722	4.644	2.21528	6.58196e-09	2.66775e-08	yes	up	1.21667	3.66
Glyur000060s00004723	Glyur000060s00004723	0.192	-2.37877	5.94207e-22	5.72271e-21	yes	down	7.86333	0.99
Glyur000060s00004725	Glyur000060s00004725	0.288	-1.79803	1.1604e-11	5.86794e-11	yes	down	31.3333	5.82333
Glyur000060s00004726	Glyur000060s00004726	0.195	-2.3561	2.06855e-23	2.15735e-22	yes	down	24.28	3.20333
Glyur000060s00004728	Glyur000060s00004728	0.063	-3.99644	7.61484e-09	3.06975e-08	yes	down	3.33333	0.136667
Glyur000060s00004737	Glyur000060s00004737	4.921	2.29891	4.92062e-43	1.12256e-41	yes	up	3.66333	11.8033
Glyur000060s00004738	Glyur000060s00004738	2.081	1.05758	1.7845e-11	8.90785e-11	yes	up	22.67	30.45
Glyur000060s00004745	Glyur000060s00004745	0.062	-4.01863	0.0109496	0.0217339	yes	down	0.896667	0.03
Glyur000060s00004754	Glyur000060s00004754	0.382	-1.38688	8.91742e-10	3.90437e-09	yes	down	6.44333	1.61
Glyur000060s00004755	Glyur000060s00004755	2.177	1.12245	0.000679811	0.00163408	yes	up	2.36333	3.35
Glyur000060s00004757	Glyur000060s00004757	0.337	-1.56929	3.90293e-48	1.05504e-46	yes	down	420.397	91.7333
Glyur000060s00004762	Glyur000060s00004762	0.311	-1.68512	1.22582e-11	6.18633e-11	yes	down	5.21667	1.05667
Glyur000060s00004774	Glyur000060s00004774	0.184	-2.44508	9.83767e-11	4.63406e-10	yes	down	3.54333	0.483333
Glyur000060s00004777	Glyur000060s00004777	149.095	7.22008	2.82107e-11	1.38757e-10	yes	up	0.05	4.81
Glyur000060s00004780	Glyur000060s00004780	7.095	2.82678	6.88479e-42	1.5139e-40	yes	up	2.27	10.6367
Glyur000061s00006499	Glyur000061s00006499	3.664	1.87331	3.32382e-36	5.98585e-35	yes	up	11.06	26.3667
Glyur000061s00006506	Glyur000061s00006506	5.964	2.57623	6.22463e-22	5.98603e-21	yes	up	2.94	11.33
Glyur000061s00006510	Glyur000061s00006510	0.116	-3.10174	1.8757e-13	1.078e-12	yes	down	16.05	1.19667
Glyur000061s00006511	Glyur000061s00006511	0.409	-1.2915	0.000191339	0.000494789	yes	down	4.39	1.16667
Glyur000061s00006513	Glyur000061s00006513	0.173	-2.53031	1.12803e-41	2.45568e-40	yes	down	15.1367	1.72667
Glyur000061s00006532	Glyur000061s00006532	0.382	-1.38798	1.65537e-08	6.48541e-08	yes	down	8.82	2.15667
Glyur000061s00006533	Glyur000061s00006533	0.29	-1.78376	1.37594e-08	5.42805e-08	yes	down	9.71	1.83667
Glyur000061s00006537	Glyur000061s00006537	0.205	-2.28569	6.48183e-27	7.95544e-26	yes	down	18.2833	2.37667
Glyur000061s00006539	Glyur000061s00006539	17.563	4.13446	5.00563e-05	0.000138752	yes	up	0.02	0.243333
Glyur000061s00006547	Glyur000061s00006547	0.488	-1.03538	9.61652e-09	3.84705e-08	yes	down	31.7533	10.8133
Glyur000061s00006549	Glyur000061s00006549	0.374	-1.41751	6.28745e-05	0.00017215	yes	down	2.87	0.686667
Glyur000061s00006552	Glyur000061s00006552	3.862	1.94937	2.30233e-11	1.13863e-10	yes	up	5.36667	13.37
Glyur000061s00006553	Glyur000061s00006553	3.012	1.59082	8.79963e-56	2.95205e-54	yes	up	69.32	135.59
Glyur000061s00006555	Glyur000061s00006555	0.196	-2.35204	4.18314e-36	7.49727e-35	yes	down	14.9433	1.89667
Glyur000061s00006557	Glyur000061s00006557	0.193	-2.37467	9.499e-06	2.85406e-05	yes	down	2.00667	0.25
Glyur000061s00006565	Glyur000061s00006565	0.187	-2.41583	3.10727e-14	1.87865e-13	yes	down	3.61667	0.446667
Glyur000061s00006569	Glyur000061s00006569	0.414	-1.27131	4.44141e-09	1.82418e-08	yes	down	367.833	89.32
Glyur000062s00005451	Glyur000062s00005451	3.266	1.70758	0.00149459	0.0034183	yes	up	2.39333	4.06333
Glyur000062s00005454	Glyur000062s00005454	0.22	-2.18233	1.14577e-06	3.80232e-06	yes	down	5.33	0.75
Glyur000062s00005455	Glyur000062s00005455	2.214	1.14638	0.0019603	0.00440832	yes	up	1.36667	2.07667
Glyur000062s00005458	Glyur000062s00005458	2.904	1.53788	4.52713e-19	3.71585e-18	yes	up	246.487	431.55
Glyur000062s00005459	Glyur000062s00005459	3.78	1.91838	3.67438e-05	0.000103451	yes	up	2.55333	6.08333
Glyur000062s00005460	Glyur000062s00005460	0.287	-1.80294	7.96674e-08	2.94943e-07	yes	down	6.57667	1.23
Glyur000062s00005461	Glyur000062s00005461	3.376	1.75515	3.03261e-10	1.37887e-09	yes	up	0.686667	1.46
Glyur000062s00005473	Glyur000062s00005473	0.406	-1.30216	0.0056855	0.0118355	yes	down	1.00667	0.313333
Glyur000062s00005475	Glyur000062s00005475	3.394	1.76294	5.61933e-44	1.3331e-42	yes	up	59.1967	128.99
Glyur000062s00005478	Glyur000062s00005478	0.256	-1.96578	6.07124e-27	7.46552e-26	yes	down	25.35	4.23667
Glyur000062s00005481	Glyur000062s00005481	0.39	-1.35794	3.81181e-16	2.60631e-15	yes	down	22.7433	5.77667
Glyur000062s00005489	Glyur000062s00005489	31.014	4.95484	1.93714e-18	1.53371e-17	yes	up	0.09	1.78
Glyur000062s00005490	Glyur000062s00005490	0.272	-1.87734	2.12758e-13	1.21768e-12	yes	down	7.06333	1.28333
Glyur000062s00005494	Glyur000062s00005494	0.274	-1.86931	8.73977e-23	8.82646e-22	yes	down	27.3167	4.84333
Glyur000062s00005500	Glyur000062s00005500	3.81	1.92988	1.59392e-26	1.91762e-25	yes	up	756.61	1847.92
Glyur000062s00005504	Glyur000062s00005504	7.817	2.96658	3.6112e-23	3.71294e-22	yes	up	6.03333	29.9067
Glyur000063s00005819	Glyur000063s00005819	3.842	1.94192	0.0242464	0.0450353	yes	up	0.606667	1.48667
Glyur000063s00005820	Glyur000063s00005820	0.22	-2.18604	6.60143e-07	2.2393e-06	yes	down	2.19333	0.32
Glyur000063s00005825	Glyur000063s00005825	3.368	1.75185	1.02633e-26	1.2468e-25	yes	up	35.4367	77.55
Glyur000063s00005826	Glyur000063s00005826	2.754	1.46158	9.44182e-22	9.01365e-21	yes	up	153.343	269.233
Glyur000063s00005827	Glyur000063s00005827	0.363	-1.46087	1.66716e-22	1.65684e-21	yes	down	38.43	9.09333
Glyur000063s00005834	Glyur000063s00005834	2.254	1.17276	2.66218e-34	4.42294e-33	yes	up	1018.06	1489.05
Glyur000063s00005841	Glyur000063s00005841	0.078	-3.68921	9.13918e-23	9.22627e-22	yes	down	8.07	0.413333
Glyur000063s00005843	Glyur000063s00005843	0.062	-4.01589	6.19452e-11	2.96113e-10	yes	down	3.24333	0.133333
Glyur000063s00005847	Glyur000063s00005847	0.267	-1.9037	0.000467011	0.00114852	yes	down	8.22	1.4
Glyur000063s00005848	Glyur000063s00005848	0.261	-1.93817	1.20112e-26	1.45643e-25	yes	down	35.45	5.94
Glyur000063s00005849	Glyur000063s00005849	0.479	-1.06047	1.35231e-10	6.29867e-10	yes	down	23.95	7.44333
Glyur000063s00005851	Glyur000063s00005851	0.304	-1.71765	5.13744e-13	2.85659e-12	yes	down	17.1867	3.38333
Glyur000063s00005858	Glyur000063s00005858	3.426	1.77652	0.0137832	0.0268173	yes	up	0.32	0.716667
Glyur000063s00005866	Glyur000063s00005866	0.004	-7.80256	7.90423e-10	3.47205e-09	yes	down	2.09	0
Glyur000063s00005867	Glyur000063s00005867	0.21	-2.25485	0.0291242	0.0531928	yes	down	0.233333	0.03
Glyur000063s00005870	Glyur000063s00005870	10.964	3.45465	1.95238e-08	7.6001e-08	yes	up	37.9267	218.37
Glyur000063s00005880	Glyur000063s00005880	2.256	1.17394	9.8162e-30	1.36773e-28	yes	up	60.7267	89.35
Glyur000063s00005884	Glyur000063s00005884	3.032	1.60021	1.13806e-48	3.13469e-47	yes	up	122.163	242.137
Glyur000063s00005889	Glyur000063s00005889	0.438	-1.19198	1.98532e-06	6.40645e-06	yes	down	10.6433	3.04
Glyur000063s00005891	Glyur000063s00005891	0.448	-1.15852	2.30892e-09	9.74004e-09	yes	down	17.66	5.13667
Glyur000063s00005892	Glyur000063s00005892	0.266	-1.91252	2.22913e-18	1.75957e-17	yes	down	9.61	1.67333
Glyur000063s00005895	Glyur000063s00005895	0.439	-1.18847	1.46376e-26	1.76426e-25	yes	down	158.933	45.64
Glyur000064s00005592	Glyur000064s00005592	0.392	-1.34945	3.81263e-11	1.85713e-10	yes	down	15.3133	3.96667
Glyur000064s00005596	Glyur000064s00005596	4.184	2.06494	3.03773e-18	2.37836e-17	yes	up	34.2033	92.57
Glyur000064s00005599	Glyur000064s00005599	0.155	-2.69159	4.96645e-12	2.57851e-11	yes	down	2.70333	0.273333
Glyur000064s00005601	Glyur000064s00005601	6.951	2.7973	0.000694617	0.00166707	yes	up	0.236667	1.06667
Glyur000064s00005605	Glyur000064s00005605	4.716	2.23764	2.9835e-28	3.90932e-27	yes	up	7.63	23.28
Glyur000064s00005609	Glyur000064s00005609	13.874	3.79435	6.84206e-37	1.26438e-35	yes	up	1.18333	10.7433
Glyur000064s00005612	Glyur000064s00005612	16.118	4.01064	0.003649	0.00785549	yes	up	0.653333	6.01333
Glyur000064s00005614	Glyur000064s00005614	0.338	-1.5653	4.62281e-06	1.4363e-05	yes	down	7.94	1.72333
Glyur000064s00005620	Glyur000064s00005620	2.023	1.01675	3.67689e-17	2.67854e-16	yes	up	30.8167	40.5467
Glyur000064s00005625	Glyur000064s00005625	3.667	1.87447	0.00733899	0.0149984	yes	up	8.90667	21.2033
Glyur000064s00005629	Glyur000064s00005629	3.026	1.59738	2.6699e-16	1.84726e-15	yes	up	4.59333	9.06
Glyur000064s00005630	Glyur000064s00005630	13.339	3.73763	0.00478892	0.0101001	yes	up	0.03	0.306667
Glyur000064s00005632	Glyur000064s00005632	0.263	-1.92681	5.42268e-08	2.03288e-07	yes	down	10.88	1.87333
Glyur000064s00005639	Glyur000064s00005639	0.204	-2.29024	9.41646e-16	6.28894e-15	yes	down	7.97667	1.07
Glyur000064s00005640	Glyur000064s00005640	3.523	1.81668	0.000275659	0.000698612	yes	up	0.63	1.44667
Glyur000064s00005641	Glyur000064s00005641	0.239	-2.0622	1.7623e-09	7.51658e-09	yes	down	12.6533	1.97333
Glyur000064s00005645	Glyur000064s00005645	2.622	1.39041	3.58711e-28	4.66985e-27	yes	up	83.27	142.963
Glyur000064s00005647	Glyur000064s00005647	0.324	-1.62791	2.15898e-19	1.80261e-18	yes	down	32.3533	6.78667
Glyur000064s00005652	Glyur000064s00005652	0.473	-1.08071	0.000803465	0.00191143	yes	down	32.4133	9.77667
Glyur000064s00005658	Glyur000064s00005658	2.341	1.22685	8.03739e-08	2.97348e-07	yes	up	258.84	389.223
Glyur000064s00005666	Glyur000064s00005666	0.446	-1.16338	3.14996e-18	2.46265e-17	yes	down	26.2767	7.66667
Glyur000065s00004258	Glyur000065s00004258	0.414	-1.27255	2.43288e-13	1.38635e-12	yes	down	3023.66	724.13
Glyur000065s00004260	Glyur000065s00004260	3.772	1.91532	3.6967e-19	3.04762e-18	yes	up	3.79667	9.43333
Glyur000065s00004261	Glyur000065s00004261	0.095	-3.39712	2.34567e-18	1.84877e-17	yes	down	5.52333	0.35
Glyur000065s00004263	Glyur000065s00004263	0.333	-1.58616	8.4657e-05	0.000228232	yes	down	2.58333	0.56
Glyur000065s00004264	Glyur000065s00004264	4.07	2.02504	4.53921e-61	1.74673e-59	yes	up	38.53	102.343
Glyur000065s00004266	Glyur000065s00004266	3.785	1.92018	3.03942e-07	1.06412e-06	yes	up	0.72	1.77333
Glyur000065s00004279	Glyur000065s00004279	0.227	-2.13872	1.16972e-06	3.87934e-06	yes	down	23.5433	3.33
Glyur000065s00004286	Glyur000065s00004286	2.355	1.23545	1.17924e-09	5.09869e-09	yes	up	13.0267	20.5767
Glyur000065s00004290	Glyur000065s00004290	3.375	1.7551	4.01887e-05	0.000112665	yes	up	0.696667	1.54667
Glyur000065s00004291	Glyur000065s00004291	10.006	3.32287	1.9857e-102	1.94606e-100	yes	up	21.5633	139.583
Glyur000065s00004295	Glyur000065s00004295	6.515	2.70379	3.98552e-08	1.51144e-07	yes	up	4.20667	17.93
Glyur000065s00004296	Glyur000065s00004296	10.957	3.45373	0.0021342	0.00476823	yes	up	0.04	0.266667
Glyur000065s00004298	Glyur000065s00004298	2.565	1.35919	0.033806	0.0608684	yes	up	266.18	384.827
Glyur000065s00004299	Glyur000065s00004299	0.406	-1.30023	6.92798e-13	3.8133e-12	yes	down	7.54667	2.01
Glyur000065s00004303	Glyur000065s00004303	8.11	3.01979	4.30625e-144	9.08723e-142	yes	up	30.7533	148.29
Glyur000065s00004304	Glyur000065s00004304	0.069	-3.85312	0.0164728	0.0316293	yes	down	0.763333	0.0266667
Glyur000065s00004307	Glyur000065s00004307	0.357	-1.48438	1.20488e-14	7.49063e-14	yes	down	125.44	27.8367
Glyur000065s00004310	Glyur000065s00004310	58.532	5.87114	6.24853e-58	2.22759e-56	yes	up	0.666667	31.0967
Glyur000065s00004312	Glyur000065s00004312	2.119	1.08342	0.000136979	0.000360849	yes	up	20.2367	26.7
Glyur000065s00004314	Glyur000065s00004314	40.729	5.34797	2.16028e-115	2.7177e-113	yes	up	1.19	31.7233
Glyur000065s00004322	Glyur000065s00004322	3.058	1.61274	9.0463e-34	1.47762e-32	yes	up	15.0433	29.96
Glyur000065s00004324	Glyur000065s00004324	0.219	-2.19217	4.33135e-05	0.000120946	yes	down	1.14333	0.163333
Glyur000066s00006202	Glyur000066s00006202	2.4	1.26305	0.0354712	0.0636085	yes	up	0.79	1.22667
Glyur000066s00006203	Glyur000066s00006203	2.819	1.49503	5.72035e-15	3.6393e-14	yes	up	7.36333	13.5167
Glyur000066s00006205	Glyur000066s00006205	0.34	-1.55504	0.0198926	0.0375779	yes	down	1.12	0.273333
Glyur000066s00006208	Glyur000066s00006208	2.221	1.15107	1.48045e-18	1.18034e-17	yes	up	13.9	20.01
Glyur000066s00006213	Glyur000066s00006213	0.381	-1.39031	1.01859e-22	1.02513e-21	yes	down	36.26	9.05667
Glyur000066s00006223	Glyur000066s00006223	0.497	-1.00804	6.91562e-15	4.37104e-14	yes	down	96.2567	29.9667
Glyur000066s00006227	Glyur000066s00006227	0.033	-4.93773	0.00318832	0.00691808	yes	down	3.55667	0
Glyur000066s00006230	Glyur000066s00006230	2.855	1.51364	3.49788e-30	4.95823e-29	yes	up	24.8267	46.29
Glyur000066s00006242	Glyur000066s00006242	29.155	4.86567	5.39303e-08	2.02206e-07	yes	up	0.12	2.22333
Glyur000066s00006244	Glyur000066s00006244	0.182	-2.45914	0.0092949	0.0186919	yes	down	1.62333	0.196667
Glyur000066s00006245	Glyur000066s00006245	0.245	-2.02972	0.0173319	0.0331257	yes	down	1.13333	0.18
Glyur000066s00006248	Glyur000066s00006248	0.25	-1.99892	3.89331e-24	4.18205e-23	yes	down	19.35	3.16333
Glyur000066s00006252	Glyur000066s00006252	0.055	-4.19719	2.03096e-38	3.96006e-37	yes	down	8.02333	0.313333
Glyur000066s00006257	Glyur000066s00006257	8.597	3.10377	0.00108906	0.00254237	yes	up	0.0733333	0.503333
Glyur000066s00006258	Glyur000066s00006258	140.59	7.13535	1.1058e-205	5.45951e-203	yes	up	2.16667	221.76
Glyur000066s00006260	Glyur000066s00006260	0.225	-2.1512	1.38906e-48	3.81803e-47	yes	down	35.6033	5.23333
Glyur000066s00006262	Glyur000066s00006262	0.154	-2.69824	0.0155422	0.0299833	yes	down	0.386667	0.0366667
Glyur000066s00006263	Glyur000066s00006263	0.232	-2.10522	7.84492e-14	4.61299e-13	yes	down	17.8933	2.71333
Glyur000066s00006266	Glyur000066s00006266	3.37	1.75256	1.48891e-40	3.13689e-39	yes	up	15.64	34.3567
Glyur000066s00006268	Glyur000066s00006268	0.273	-1.87107	2.17695e-14	1.33001e-13	yes	down	8.74	1.55667
Glyur000067s00006342	Glyur000067s00006342	2.062	1.04437	6.62966e-20	5.69776e-19	yes	up	37.8467	48.71
Glyur000067s00006344	Glyur000067s00006344	0.252	-1.98675	6.47486e-10	2.86002e-09	yes	down	5.25667	0.866667
Glyur000067s00006346	Glyur000067s00006346	8.394	3.06934	1.41036e-129	2.35064e-127	yes	up	47.8333	259.32
Glyur000067s00006351	Glyur000067s00006351	24.76	4.62997	5.52876e-128	8.8214e-126	yes	up	6.52	105.107
Glyur000067s00006353	Glyur000067s00006353	2.684	1.42432	1.49518e-30	2.15206e-29	yes	up	133.597	232.583
Glyur000067s00006359	Glyur000067s00006359	2.313	1.20983	7.37884e-15	4.66044e-14	yes	up	60.72	91.2333
Glyur000067s00006361	Glyur000067s00006361	0.217	-2.20151	2.3969e-23	2.49581e-22	yes	down	48.02	6.59667
Glyur000067s00006363	Glyur000067s00006363	10.975	3.45614	1.42354e-14	8.80403e-14	yes	up	54.0433	385.263
Glyur000067s00006368	Glyur000067s00006368	0.222	-2.16961	3.02751e-18	2.37117e-17	yes	down	4.21333	0.613333
Glyur000067s00006370	Glyur000067s00006370	0.364	-1.4591	3.73752e-13	2.10297e-12	yes	down	33.4433	7.88
Glyur000067s00006377	Glyur000067s00006377	0.349	-1.51914	0.000717691	0.00172055	yes	down	1.95667	0.443333
Glyur000067s00006380	Glyur000067s00006380	2.254	1.17244	1.34254e-09	5.77513e-09	yes	up	7.37333	10.8333
Glyur000067s00006385	Glyur000067s00006385	2.882	1.52693	6.03809e-21	5.50518e-20	yes	up	7.97	14.9467
Glyur000067s00006386	Glyur000067s00006386	5.265	2.39633	1.36589e-86	9.87327e-85	yes	up	29.2	102.373
Glyur000067s00006391	Glyur000067s00006391	0.461	-1.11834	5.09184e-07	1.74601e-06	yes	down	18.42	5.52667
Glyur000067s00006393	Glyur000067s00006393	3.903	1.96461	2.39229e-44	5.74303e-43	yes	up	26.0067	66.0267
Glyur000067s00006403	Glyur000067s00006403	8.532	3.09294	3.30085e-124	4.87985e-122	yes	up	15.8033	87.6233
Glyur000067s00006407	Glyur000067s00006407	30.52	4.93171	0.0241243	0.044837	yes	up	0	0.636667
Glyur000067s00006408	Glyur000067s00006408	0.445	-1.16858	0.00850129	0.0171938	yes	down	4.76333	1.40667
Glyur000067s00006411	Glyur000067s00006411	0.395	-1.3403	2.62653e-06	8.36926e-06	yes	down	4.85	1.26333
Glyur000068s00006813	Glyur000068s00006813	4.299	2.10396	0.0435811	0.0765668	yes	up	0.226667	0.593333
Glyur000068s00006816	Glyur000068s00006816	26.232	4.71325	0.0215441	0.040435	yes	up	0	0.0966667
Glyur000068s00006819	Glyur000068s00006819	2.106	1.07449	4.32839e-09	1.78167e-08	yes	up	13.3633	18.2133
Glyur000068s00006825	Glyur000068s00006825	13.106	3.71217	5.72053e-09	2.32943e-08	yes	up	1.58667	12.5267
Glyur000068s00006830	Glyur000068s00006830	0.334	-1.58412	8.76443e-12	4.47229e-11	yes	down	5.58	1.21
Glyur000068s00006831	Glyur000068s00006831	4.779	2.25673	2.89171e-53	8.97597e-52	yes	up	13.27	40.7867
Glyur000068s00006838	Glyur000068s00006838	0.065	-3.93307	0.00300664	0.00655296	yes	down	1.97333	0.08
Glyur000068s00006845	Glyur000068s00006845	2.009	1.00661	1.75571e-16	1.2297e-15	yes	up	48.5267	63.1867
Glyur000068s00006846	Glyur000068s00006846	22.17	4.47055	6.61858e-37	1.22568e-35	yes	up	2.70667	37.5
Glyur000068s00006848	Glyur000068s00006848	45.512	5.50818	1.31079e-223	8.36569e-221	yes	up	5.42	160.457
Glyur000068s00006850	Glyur000068s00006850	5.426	2.43998	1.36339e-61	5.33272e-60	yes	up	17.9133	65.27
Glyur000068s00006853	Glyur000068s00006853	3.01	1.58969	5.61885e-23	5.73434e-22	yes	up	32.29	63.16
Glyur000068s00006856	Glyur000068s00006856	3.322	1.73218	1.0775e-44	2.60341e-43	yes	up	23.13	50.2967
Glyur000068s00006857	Glyur000068s00006857	2.88	1.52591	0.000874073	0.00206723	yes	up	7.18333	12.64
Glyur000068s00006858	Glyur000068s00006858	11.726	3.55166	4.1979e-39	8.35971e-38	yes	up	2.18	16.5133
Glyur000068s00006859	Glyur000068s00006859	6.984	2.80407	2.14242e-129	3.52584e-127	yes	up	9.05333	41.1067
Glyur000068s00006860	Glyur000068s00006860	0.479	-1.0634	6.88396e-13	3.79067e-12	yes	down	27.3967	8.57667
Glyur000068s00006861	Glyur000068s00006861	4.145	2.05129	2.10973e-14	1.29045e-13	yes	up	1.51667	4.08667
Glyur000068s00006876	Glyur000068s00006876	0.185	-2.43331	7.87409e-20	6.72898e-19	yes	down	10.8233	1.3
Glyur000068s00006877	Glyur000068s00006877	5.102	2.35116	0.00349145	0.00754236	yes	up	0.216667	0.723333
Glyur000069s00004028	Glyur000069s00004028	0.405	-1.30561	3.95433e-13	2.2214e-12	yes	down	8.59667	2.36
Glyur000069s00004029	Glyur000069s00004029	0.217	-2.20305	9.94693e-76	5.50277e-74	yes	down	25.5533	3.63333
Glyur000069s00004031	Glyur000069s00004031	19.393	4.27745	0.0463025	0.0807893	yes	up	0	0.316667
Glyur000069s00004034	Glyur000069s00004034	4.362	2.12502	2.13669e-21	1.99752e-20	yes	up	1.96667	5.6
Glyur000069s00004047	Glyur000069s00004047	2.434	1.28332	0.000448846	0.00110655	yes	up	1.51	2.40667
Glyur000069s00004049	Glyur000069s00004049	0.368	-1.44089	0.000103483	0.000276171	yes	down	4.37	1.04667
Glyur000069s00004054	Glyur000069s00004054	5.833	2.54412	5.6981e-06	1.75167e-05	yes	up	0.216667	0.88
Glyur000069s00004055	Glyur000069s00004055	2.597	1.3769	1.63146e-23	1.70557e-22	yes	up	18.2233	30.8533
Glyur000069s00004057	Glyur000069s00004057	0.247	-2.02032	2.03007e-05	5.87036e-05	yes	down	2.07667	0.336667
Glyur000069s00004062	Glyur000069s00004062	0.281	-1.83056	0.0156164	0.0301108	yes	down	1.49667	0.27
Glyur000069s00004067	Glyur000069s00004067	0.232	-2.10972	0.0419995	0.0740316	yes	down	0.633333	0.0966667
Glyur000069s00004068	Glyur000069s00004068	0.043	-4.54764	0.00992519	0.0198694	yes	down	0.33	0
Glyur000069s00004069	Glyur000069s00004069	0.327	-1.6118	2.24881e-17	1.6618e-16	yes	down	9.64333	2.05333
Glyur000069s00004072	Glyur000069s00004072	8.402	3.07069	0.00700793	0.0143656	yes	up	13.2567	49.7567
Glyur000069s00004073	Glyur000069s00004073	2.31	1.20766	0.00122622	0.0028438	yes	up	118.103	176.73
Glyur000069s00004074	Glyur000069s00004074	2.588	1.37181	0.00962187	0.0193094	yes	up	1.16333	1.97667
Glyur000069s00004075	Glyur000069s00004075	0.336	-1.57407	0.032436	0.0586561	yes	down	1.09	0.236667
Glyur000069s00004083	Glyur000069s00004083	2.263	1.17793	1.21005e-22	1.21315e-21	yes	up	67.88	83.7
Glyur000069s00004085	Glyur000069s00004085	45.044	5.49328	0.000125084	0.000331048	yes	up	0.0133333	0.41
Glyur000069s00004089	Glyur000069s00004089	0.348	-1.52091	0.000321967	0.000808353	yes	down	3.40667	0.663333
Glyur000069s00004091	Glyur000069s00004091	0.33	-1.59779	0.00169613	0.003853	yes	down	3.00667	0.646667
Glyur000069s00004092	Glyur000069s00004092	0.309	-1.69224	9.37282e-17	6.66463e-16	yes	down	10.4967	2.12333
Glyur000069s00004093	Glyur000069s00004093	0.291	-1.77849	1.1279e-19	9.57924e-19	yes	down	7.55	1.44
Glyur000069s00004095	Glyur000069s00004095	0.389	-1.3623	1.15617e-14	7.20152e-14	yes	down	34.9367	8.85333
Glyur000070s00008026	Glyur000070s00008026	0.281	-1.82932	5.95017e-50	1.69053e-48	yes	down	50.7933	9.26667
Glyur000070s00008030	Glyur000070s00008030	2.094	1.06654	1.10095e-18	8.84516e-18	yes	up	19.2067	26.21
Glyur000070s00008043	Glyur000070s00008043	0.309	-1.69569	1.87894e-12	1.0036e-11	yes	down	10.54	2.12
Glyur000070s00008051	Glyur000070s00008051	10.106	3.33719	2.25136e-87	1.65947e-85	yes	up	5.56	36.74
Glyur000070s00008058	Glyur000070s00008058	13.391	3.74317	4.21268e-14	2.52655e-13	yes	up	0.146667	1.27333
Glyur000070s00008061	Glyur000070s00008061	0.305	-1.71449	4.37849e-09	1.80144e-08	yes	down	19.4567	3.80333
Glyur000070s00008065	Glyur000070s00008065	3.356	1.74692	2.48654e-54	8.01296e-53	yes	up	39.3067	83.5433
Glyur000070s00008071	Glyur000070s00008071	2.639	1.40011	1.83318e-39	3.73008e-38	yes	up	40.88	70.24
Glyur000070s00008072	Glyur000070s00008072	7.356	2.87894	3.91123e-57	1.35736e-55	yes	up	7.13	33.9567
Glyur000070s00008074	Glyur000070s00008074	0.094	-3.40551	3.60363e-14	2.16823e-13	yes	down	4.38	0.266667
Glyur000070s00008075	Glyur000070s00008075	0.485	-1.04299	4.24917e-20	3.68661e-19	yes	down	39.41	12.5233
Glyur000070s00008078	Glyur000070s00008078	0.038	-4.72871	6.02305e-05	0.000165291	yes	down	1.38333	0.0333333
Glyur000070s00008086	Glyur000070s00008086	30.529	4.93212	0.0217771	0.0408488	yes	up	0	0.263333
Glyur000070s00008088	Glyur000070s00008088	0.222	-2.17411	1.53967e-15	1.01482e-14	yes	down	43.11	6.12333
Glyur000070s00008094	Glyur000070s00008094	0.302	-1.72563	1.52713e-29	2.11207e-28	yes	down	90.6867	16.9333
Glyur000071s00005218	Glyur000071s00005218	0.197	-2.34726	5.8196e-06	1.78797e-05	yes	down	1.96333	0.253333
Glyur000071s00005219	Glyur000071s00005219	15.809	3.98263	5.22824e-05	0.000144632	yes	up	0.07	0.7
Glyur000071s00005222	Glyur000071s00005222	3.729	1.89888	6.36062e-66	2.80672e-64	yes	up	705.637	1775.08
Glyur000071s00005223	Glyur000071s00005223	11.559	3.53089	2.89571e-28	3.80001e-27	yes	up	4.97	36.3467
Glyur000071s00005224	Glyur000071s00005224	12.554	3.65011	2.69197e-09	1.12777e-08	yes	up	21.9133	124.2
Glyur000071s00005225	Glyur000071s00005225	2.302	1.20314	1.41825e-05	4.17874e-05	yes	up	2.39333	3.58667
Glyur000071s00005227	Glyur000071s00005227	0.077	-3.70245	1.14224e-06	3.79157e-06	yes	down	4.08	0.206667
Glyur000071s00005231	Glyur000071s00005231	0.295	-1.76221	6.01402e-05	0.000165095	yes	down	3.34333	0.65
Glyur000071s00005232	Glyur000071s00005232	0.287	-1.80036	0.000398541	0.000988308	yes	down	1.99333	0.373333
Glyur000071s00005235	Glyur000071s00005235	2.402	1.26435	1.25722e-19	1.06465e-18	yes	up	21.8867	34.4333
Glyur000071s00005236	Glyur000071s00005236	191.8	7.58346	7.53575e-09	3.03974e-08	yes	up	0	3.65333
Glyur000071s00005240	Glyur000071s00005240	4.383	2.13187	2.36273e-09	9.95741e-09	yes	up	0.943333	2.84667
Glyur000071s00005243	Glyur000071s00005243	4.944	2.3056	5.04683e-05	0.00013985	yes	up	0.53	1.66667
Glyur000071s00005245	Glyur000071s00005245	0.374	-1.42029	4.51605e-07	1.5553e-06	yes	down	16.1667	4.19
Glyur000071s00005250	Glyur000071s00005250	6.4	2.67803	3.73523e-08	1.42167e-07	yes	up	1.26333	5.24
Glyur000071s00005251	Glyur000071s00005251	2.096	1.06731	2.34651e-05	6.73996e-05	yes	up	58.52	78.0167
Glyur000071s00005253	Glyur000071s00005253	3.047	1.60729	8.99358e-07	3.01325e-06	yes	up	1.29	2.56667
Glyur000071s00005259	Glyur000071s00005259	14.096	3.81717	6.03697e-56	2.03046e-54	yes	up	2.19667	20.0133
Glyur000071s00005260	Glyur000071s00005260	0.286	-1.8075	2.80765e-05	8.00129e-05	yes	down	7.89667	1.45333
Glyur000071s00005262	Glyur000071s00005262	10.665	3.41486	1.20804e-149	2.8737e-147	yes	up	14.8633	103.743
Glyur000071s00005263	Glyur000071s00005263	2.544	1.34705	3.45462e-23	3.55614e-22	yes	up	57.7233	94.72
Glyur000071s00005266	Glyur000071s00005266	0.419	-1.25515	2.30343e-07	8.15282e-07	yes	down	7.24667	2
Glyur000071s00005269	Glyur000071s00005269	0.434	-1.20478	4.72502e-08	1.78001e-07	yes	down	39.7067	10.9833
Glyur000071s00005270	Glyur000071s00005270	0.264	-1.92024	1.95296e-11	9.72467e-11	yes	down	5.53333	0.95
Glyur000071s00005271	Glyur000071s00005271	2.495	1.31905	1.04141e-05	3.1133e-05	yes	up	3.81	6.15
Glyur000071s00005272	Glyur000071s00005272	2.139	1.09702	0.0108344	0.0215298	yes	up	3.91667	4.73667
Glyur000071s00005273	Glyur000071s00005273	0.071	-3.80868	5.31497e-48	1.4206e-46	yes	down	30.93	1.44333
Glyur000071s00005276	Glyur000071s00005276	4.997	2.3212	3.14733e-14	1.90155e-13	yes	up	16.4533	50.82
Glyur000071s00005280	Glyur000071s00005280	12.683	3.66479	1.81041e-18	1.43555e-17	yes	up	0.766667	6.25667
Glyur000071s00005281	Glyur000071s00005281	0.221	-2.17499	5.30465e-12	2.74919e-11	yes	down	7.49	1.08667
Glyur000071s00005283	Glyur000071s00005283	0.357	-1.48684	1.55325e-15	1.02352e-14	yes	down	8.13333	1.9
Glyur000071s00005286	Glyur000071s00005286	0.414	-1.27238	0.00559057	0.0116527	yes	down	1.45333	0.396667
Glyur000071s00005289	Glyur000071s00005289	3.156	1.6579	4.19064e-11	2.03067e-10	yes	up	3.29	6.74667
Glyur000071s00005291	Glyur000071s00005291	4.549	2.18568	2.17377e-06	6.98013e-06	yes	up	0.313333	0.923333
Glyur000071s00005296	Glyur000071s00005296	0.201	-2.31798	4.4788e-13	2.50421e-12	yes	down	6.54	0.86
Glyur000071s00005298	Glyur000071s00005298	12.223	3.61151	1.43903e-66	6.46995e-65	yes	up	4.67	36.85
Glyur000072s00008104	Glyur000072s00008104	0.034	-4.89745	0.00466647	0.00986727	yes	down	1.43667	0
Glyur000072s00008118	Glyur000072s00008118	0.272	-1.87832	8.53957e-14	5.00795e-13	yes	down	14.6933	2.61
Glyur000072s00008124	Glyur000072s00008124	3.105	1.63438	7.40704e-14	4.36532e-13	yes	up	16.5667	33.9133
Glyur000072s00008125	Glyur000072s00008125	0.387	-1.36936	5.01019e-12	2.60019e-11	yes	down	8.85	2.25
Glyur000072s00008127	Glyur000072s00008127	0.104	-3.27113	2.41339e-11	1.1922e-10	yes	down	2.57	0.176667
Glyur000072s00008131	Glyur000072s00008131	0.094	-3.40388	1.05415e-18	8.47733e-18	yes	down	2.19667	0.116667
Glyur000072s00008134	Glyur000072s00008134	0.207	-2.27105	5.77648e-20	4.9787e-19	yes	down	7.45	1.01333
Glyur000072s00008140	Glyur000072s00008140	0.055	-4.18402	1.32559e-37	2.52634e-36	yes	down	26.6333	0.96
Glyur000072s00008145	Glyur000072s00008145	2.03	1.02113	8.0814e-05	0.000218344	yes	up	7.65333	8.97
Glyur000072s00008147	Glyur000072s00008147	3.188	1.67248	3.53191e-27	4.40612e-26	yes	up	7.72667	16.05
Glyur000072s00008152	Glyur000072s00008152	0.21	-2.24961	5.10273e-40	1.05719e-38	yes	down	24.5067	3.49
Glyur000072s00008154	Glyur000072s00008154	3.543	1.82503	6.06501e-33	9.59511e-32	yes	up	16.4267	37.6067
Glyur000072s00008155	Glyur000072s00008155	3.209	1.6819	1.42901e-49	4.01211e-48	yes	up	65.8267	137.9
Glyur000072s00008158	Glyur000072s00008158	2.442	1.28819	5.30258e-26	6.21651e-25	yes	up	12.7233	20.1133
Glyur000072s00008160	Glyur000072s00008160	10.312	3.36629	7.06731e-28	9.1009e-27	yes	up	11.8767	74.5067
Glyur000073s00007764	Glyur000073s00007764	0.375	-1.41512	1.50393e-21	1.41814e-20	yes	down	75.5267	18.4233
Glyur000073s00007771	Glyur000073s00007771	6.806	2.76674	2.02028e-34	3.3801e-33	yes	up	9.81	43.5833
Glyur000073s00007773	Glyur000073s00007773	0.099	-3.32971	0.000810717	0.00192715	yes	down	4.33	0.283333
Glyur000073s00007775	Glyur000073s00007775	0.133	-2.90994	5.41716e-12	2.80528e-11	yes	down	4.01333	0.34
Glyur000073s00007785	Glyur000073s00007785	2.74	1.45439	2.35184e-13	1.34222e-12	yes	up	6.01333	10.8633
Glyur000073s00007789	Glyur000073s00007789	0.077	-3.70061	3.56085e-06	1.12005e-05	yes	down	2.47667	0.12
Glyur000073s00007802	Glyur000073s00007802	0.259	-1.94836	3.27521e-22	3.20983e-21	yes	down	27.25	4.56667
Glyur000073s00007810	Glyur000073s00007810	0.171	-2.54694	0.00514811	0.0107933	yes	down	1.23333	0.14
Glyur000073s00007812	Glyur000073s00007812	17.138	4.09916	0.000295567	0.000745744	yes	up	0.02	0.22
Glyur000073s00007815	Glyur000073s00007815	0.341	-1.55113	1.3218e-17	9.92472e-17	yes	down	8.71667	1.94667
Glyur000073s00007816	Glyur000073s00007816	4.543	2.18375	0.00722859	0.014789	yes	up	0.313333	0.743333
Glyur000073s00007817	Glyur000073s00007817	2.024	1.01729	5.51363e-11	2.64434e-10	yes	up	23.3167	30.7633
Glyur000073s00007819	Glyur000073s00007819	8.166	3.02958	2.08351e-06	6.70345e-06	yes	up	0.12	0.643333
Glyur000073s00007821	Glyur000073s00007821	0.481	-1.05556	0.000225789	0.00057867	yes	down	6.73333	2.29
Glyur000074s00005514	Glyur000074s00005514	0.198	-2.33443	0.000181712	0.000471244	yes	down	8.61	1.41667
Glyur000074s00005518	Glyur000074s00005518	0.043	-4.54957	0.0089334	0.0180148	yes	down	1.54667	0
Glyur000074s00005521	Glyur000074s00005521	2.059	1.04173	1.50146e-20	1.34e-19	yes	up	24.6033	33.7167
Glyur000074s00005522	Glyur000074s00005522	0.212	-2.23666	1.75828e-35	3.06522e-34	yes	down	24.47	3.37667
Glyur000074s00005525	Glyur000074s00005525	0.104	-3.26459	3.87905e-48	1.04967e-46	yes	down	21.7833	1.48667
Glyur000074s00005527	Glyur000074s00005527	0.204	-2.28996	6.39219e-11	3.05171e-10	yes	down	5.35333	0.713333
Glyur000074s00005528	Glyur000074s00005528	0.297	-1.75346	7.11657e-11	3.38827e-10	yes	down	8.18333	1.83667
Glyur000074s00005541	Glyur000074s00005541	0.286	-1.80505	0.000334396	0.000838137	yes	down	1.57667	0.276667
Glyur000074s00005549	Glyur000074s00005549	2.83	1.50087	1.22478e-27	1.55803e-26	yes	up	28.09	52.24
Glyur000074s00005555	Glyur000074s00005555	0.146	-2.77936	2.87768e-27	3.59772e-26	yes	down	11.78	1.12333
Glyur000074s00005556	Glyur000074s00005556	4.741	2.24523	4.29437e-10	1.92911e-09	yes	up	2.41	7.33667
Glyur000074s00005557	Glyur000074s00005557	0.494	-1.01883	5.2188e-19	4.27285e-18	yes	down	33.9833	10.9367
Glyur000074s00005560	Glyur000074s00005560	0.473	-1.08037	7.87781e-23	7.98987e-22	yes	down	488.95	150.343
Glyur000074s00005566	Glyur000074s00005566	0.423	-1.24018	0.00719644	0.0147278	yes	down	4.46	1.22333
Glyur000074s00005567	Glyur000074s00005567	0.009	-6.74868	3.62277e-07	1.25909e-06	yes	down	0.726667	0
Glyur000074s00005569	Glyur000074s00005569	0.249	-2.00598	5.24441e-06	1.61828e-05	yes	down	2.32	0.353333
Glyur000074s00005570	Glyur000074s00005570	0.049	-4.34002	0.0220651	0.0413298	yes	down	10.4833	0
Glyur000074s00005575	Glyur000074s00005575	0.376	-1.41097	1.01831e-21	9.70004e-21	yes	down	8.84333	2.17667
Glyur000074s00005580	Glyur000074s00005580	2.815	1.49322	2.5186e-05	7.21132e-05	yes	up	1.35	3.3
Glyur000074s00005584	Glyur000074s00005584	2.412	1.27001	5.95665e-38	1.14356e-36	yes	up	94.1633	148.003
Glyur000074s00005586	Glyur000074s00005586	0.302	-1.72667	6.63593e-17	4.76778e-16	yes	down	20.7533	4.10333
Glyur000074s00005587	Glyur000074s00005587	4.923	2.29941	1.1652e-06	3.86485e-06	yes	up	1.14	3.63667
Glyur000075s00007171	Glyur000075s00007171	2.546	1.34805	1.43776e-31	2.16342e-30	yes	up	111.703	184.45
Glyur000075s00007173	Glyur000075s00007173	3.05	1.60897	2.02818e-24	2.20396e-23	yes	up	222.183	440.747
Glyur000075s00007184	Glyur000075s00007184	167.869	7.39119	2.76049e-08	1.06226e-07	yes	up	0	0.52
Glyur000075s00007188	Glyur000075s00007188	3.561	1.83209	2.1192e-05	6.11524e-05	yes	up	6.15667	13.6033
Glyur000075s00007189	Glyur000075s00007189	0.361	-1.47165	2.79471e-08	1.07488e-07	yes	down	6.22667	1.47
Glyur000075s00007198	Glyur000075s00007198	2.74	1.45407	1.16089e-38	2.28055e-37	yes	up	44.9633	80.4667
Glyur000075s00007200	Glyur000075s00007200	5.453	2.44706	1.23098e-22	1.23273e-21	yes	up	5.72667	20.23
Glyur000075s00007206	Glyur000075s00007206	0.132	-2.92309	3.61917e-19	2.98464e-18	yes	down	10.6167	1.03667
Glyur000076s00018588	Glyur000076s00018588	2.199	1.1371	1.16483e-10	5.44871e-10	yes	up	65.2	91.6767
Glyur000076s00018592	Glyur000076s00018592	18.722	4.22663	8.77427e-08	3.23239e-07	yes	up	0.263333	3.2
Glyur000076s00018599	Glyur000076s00018599	0.191	-2.39178	1.48609e-21	1.40283e-20	yes	down	16.8433	2.06
Glyur000076s00018601	Glyur000076s00018601	0.247	-2.01866	2.47666e-23	2.57681e-22	yes	down	15.2933	2.49667
Glyur000076s00018603	Glyur000076s00018603	0.028	-5.16534	0.00227578	0.00506058	yes	down	0.36	0
Glyur000076s00018607	Glyur000076s00018607	0.033	-4.91033	5.67583e-12	2.93459e-11	yes	down	5.24667	0.123333
Glyur000076s00018610	Glyur000076s00018610	0.31	-1.69021	3.95312e-12	2.06758e-11	yes	down	14.6833	2.97333
Glyur000076s00018612	Glyur000076s00018612	0.175	-2.51725	1.03981e-13	6.06795e-13	yes	down	5.66	0.606667
Glyur000076s00018627	Glyur000076s00018627	4.002	2.0008	1.73316e-11	8.66151e-11	yes	up	1.32333	3.45333
Glyur000077s00006669	Glyur000077s00006669	2.009	1.00658	7.64998e-19	6.18785e-18	yes	up	99.9667	129.437
Glyur000077s00006671	Glyur000077s00006671	0.128	-2.969	9.41344e-33	1.4803e-31	yes	down	37.53	3.12667
Glyur000077s00006672	Glyur000077s00006672	0.175	-2.51125	2.86085e-16	1.9752e-15	yes	down	7.4	1.02
Glyur000077s00006690	Glyur000077s00006690	4.249	2.08711	6.95338e-80	4.3014e-78	yes	up	26.5767	84.7333
Glyur000077s00006698	Glyur000077s00006698	12.468	3.64019	2.42253e-07	8.56393e-07	yes	up	0.186667	1.56
Glyur000077s00006701	Glyur000077s00006701	0.388	-1.36662	0.0250075	0.0463107	yes	down	1.35667	0.343333
Glyur000077s00006703	Glyur000077s00006703	0.333	-1.58547	0.00115249	0.00268184	yes	down	1.74333	0.423333
Glyur000077s00006704	Glyur000077s00006704	0.179	-2.48208	7.58078e-07	2.55791e-06	yes	down	6.72333	0.723333
Glyur000077s00006705	Glyur000077s00006705	0.373	-1.42253	2.15598e-11	1.06848e-10	yes	down	11.3033	2.75333
Glyur000077s00006710	Glyur000077s00006710	0.474	-1.07718	3.67334e-23	3.77535e-22	yes	down	461.92	141.187
Glyur000077s00006711	Glyur000077s00006711	0.304	-1.71759	9.39003e-11	4.42719e-10	yes	down	11.29	2.23333
Glyur000077s00006712	Glyur000077s00006712	0.348	-1.52157	2.15298e-30	3.07181e-29	yes	down	80.88	18.5067
Glyur000077s00006714	Glyur000077s00006714	3.613	1.85323	2.76884e-34	4.59431e-33	yes	up	6.63	15.6967
Glyur000077s00006724	Glyur000077s00006724	0.196	-2.34943	0.000617835	0.00149348	yes	down	2.59333	0.326667
Glyur000077s00006725	Glyur000077s00006725	0.418	-1.25882	0.000676345	0.0016262	yes	down	4.3	1.17
Glyur000077s00006726	Glyur000077s00006726	0.476	-1.0716	5.0723e-09	2.07288e-08	yes	down	9.27333	2.86667
Glyur000077s00006728	Glyur000077s00006728	0.278	-1.84467	5.12979e-13	2.85295e-12	yes	down	5.57667	1.01
Glyur000078s00005359	Glyur000078s00005359	0.323	-1.62871	0.0105729	0.0210612	yes	down	1.63333	0.34
Glyur000078s00005374	Glyur000078s00005374	4.709	2.2353	1.49955e-36	2.74204e-35	yes	up	13.92	42.5567
Glyur000078s00005375	Glyur000078s00005375	18.396	4.20132	4.44858e-99	4.04187e-97	yes	up	10.3733	122.507
Glyur000078s00005377	Glyur000078s00005377	6.076	2.60305	0.0208274	0.0391995	yes	up	0.116667	0.443333
Glyur000078s00005387	Glyur000078s00005387	3.822	1.93429	1.04069e-48	2.87255e-47	yes	up	18.1633	45.2567
Glyur000078s00005388	Glyur000078s00005388	4.028	2.0101	3.54145e-43	8.14316e-42	yes	up	18.6933	48.99
Glyur000078s00005391	Glyur000078s00005391	0.243	-2.03951	0.00196744	0.00442323	yes	down	1.51333	0.26
Glyur000078s00005392	Glyur000078s00005392	0.285	-1.80941	7.49225e-15	4.72751e-14	yes	down	4.76333	0.916667
Glyur000078s00005402	Glyur000078s00005402	2.64	1.40039	4.7316e-28	6.14451e-27	yes	up	306.967	573.993
Glyur000078s00005418	Glyur000078s00005418	0.407	-1.29776	0.00645346	0.0133092	yes	down	7.82	2.09
Glyur000078s00005423	Glyur000078s00005423	6.866	2.77951	9.24185e-29	1.23826e-27	yes	up	7.37333	32.9867
Glyur000078s00005435	Glyur000078s00005435	0.477	-1.0694	5.01928e-05	0.000139116	yes	down	5.24667	1.63
Glyur000078s00005440	Glyur000078s00005440	4.246	2.08626	1.46036e-55	4.86791e-54	yes	up	15.8	43.7367
Glyur000078s00005450	Glyur000078s00005450	7.411	2.88962	3.3425e-134	5.90968e-132	yes	up	504.897	2433
Glyur000079s00008902	Glyur000079s00008902	4.322	2.11186	5.54708e-22	5.35808e-21	yes	up	6.31	17.7333
Glyur000079s00008908	Glyur000079s00008908	0.142	-2.81808	3.84163e-12	2.01088e-11	yes	down	11.77	1.09333
Glyur000079s00008913	Glyur000079s00008913	2.951	1.56137	2.59079e-21	2.41171e-20	yes	up	8.68333	16.74
Glyur000079s00008919	Glyur000079s00008919	6.451	2.68961	0.0172575	0.0329931	yes	up	0.0333333	0.15
Glyur000079s00008921	Glyur000079s00008921	2.966	1.56863	1.58493e-57	5.5818e-56	yes	up	44.1533	85.68
Glyur000079s00008924	Glyur000079s00008924	0.402	-1.3153	4.416e-13	2.47173e-12	yes	down	21.1067	5.48667
Glyur000079s00008925	Glyur000079s00008925	3.238	1.69505	3.65149e-11	1.78163e-10	yes	up	4.77	9.14333
Glyur000079s00008928	Glyur000079s00008928	2.908	1.53988	1.44841e-19	1.22221e-18	yes	up	51.0533	97.1967
Glyur000079s00008929	Glyur000079s00008929	0.367	-1.44526	3.41167e-16	2.34252e-15	yes	down	18.25	3.99333
Glyur000079s00008931	Glyur000079s00008931	0.357	-1.48501	0.0280381	0.0513921	yes	down	6.60667	1.45667
Glyur000079s00008932	Glyur000079s00008932	2.731	1.44951	0.0112727	0.0223076	yes	up	0.356667	0.646667
Glyur000079s00008937	Glyur000079s00008937	0.219	-2.18904	2.08001e-27	2.62176e-26	yes	down	11.5767	1.69333
Glyur000079s00008938	Glyur000079s00008938	6.352	2.66718	6.48437e-14	3.84231e-13	yes	up	0.67	2.76333
Glyur000079s00008941	Glyur000079s00008941	11.979	3.58249	7.41076e-32	1.1294e-30	yes	up	1.08667	8.24
Glyur000079s00008947	Glyur000079s00008947	0.494	-1.01649	0.0468892	0.0817041	yes	down	2.78	0.89
Glyur000079s00008948	Glyur000079s00008948	0.263	-1.92789	1.32904e-19	1.12365e-18	yes	down	13.7533	2.26667
Glyur000079s00008952	Glyur000079s00008952	0.367	-1.44705	1.71748e-16	1.20421e-15	yes	down	33.69	8.38667
Glyur000080s00008658	Glyur000080s00008658	10.112	3.338	1.67629e-37	3.18544e-36	yes	up	45.3433	281.24
Glyur000080s00008661	Glyur000080s00008661	0.357	-1.48567	5.52495e-19	4.51081e-18	yes	down	43.7833	10.1533
Glyur000080s00008668	Glyur000080s00008668	0.196	-2.34795	0.000368457	0.000917619	yes	down	1.12	0.146667
Glyur000080s00008670	Glyur000080s00008670	0.102	-3.29219	3.61495e-07	1.25671e-06	yes	down	27.8967	1.64667
Glyur000080s00008671	Glyur000080s00008671	2.48	1.31034	8.64162e-22	8.27086e-21	yes	up	117.44	185.133
Glyur000080s00008672	Glyur000080s00008672	8.799	3.13732	5.30252e-39	1.05274e-37	yes	up	2.42667	13.8233
Glyur000080s00008673	Glyur000080s00008673	0.025	-5.31459	2.57003e-31	3.82973e-30	yes	down	11.8633	0.196667
Glyur000080s00008686	Glyur000080s00008686	3.403	1.76663	1.16711e-32	1.83092e-31	yes	up	21.1833	46.2767
Glyur000080s00008697	Glyur000080s00008697	0.001	-9.42875	1.18495e-14	7.37023e-14	yes	down	11.0967	0
Glyur000080s00008702	Glyur000080s00008702	3.903	1.96464	4.54886e-31	6.70213e-30	yes	up	5.06	12.7667
Glyur000080s00008703	Glyur000080s00008703	3.984	1.99412	2.57561e-23	2.67551e-22	yes	up	53.0133	127.877
Glyur000081s00006734	Glyur000081s00006734	9.099	3.18567	5.94147e-129	9.71691e-127	yes	up	171.647	1016.69
Glyur000081s00006738	Glyur000081s00006738	0.276	-1.85611	1.23964e-06	4.09617e-06	yes	down	2.63333	0.463333
Glyur000081s00006742	Glyur000081s00006742	2.145	1.10105	4.81312e-05	0.000133743	yes	up	5.34333	7.41667
Glyur000081s00006743	Glyur000081s00006743	0.478	-1.0641	0.0442922	0.0776754	yes	down	0.843333	0.263333
Glyur000081s00006750	Glyur000081s00006750	0.357	-1.48727	0.000514289	0.00125864	yes	down	3.07667	0.723333
Glyur000081s00006755	Glyur000081s00006755	0.119	-3.07148	7.10507e-30	9.95813e-29	yes	down	5.96	0.463333
Glyur000081s00006757	Glyur000081s00006757	0.099	-3.34052	0.0177942	0.03393	yes	down	0.16	0.01
Glyur000081s00006759	Glyur000081s00006759	0.345	-1.53702	8.5993e-05	0.000231643	yes	down	2.22667	0.503333
Glyur000081s00006762	Glyur000081s00006762	0.427	-1.22798	1.02047e-05	3.05591e-05	yes	down	3.12667	0.873333
Glyur000081s00006765	Glyur000081s00006765	3.189	1.67324	1.11149e-32	1.74576e-31	yes	up	13.5433	28.1133
Glyur000081s00006769	Glyur000081s00006769	0.377	-1.40868	0.0108251	0.021513	yes	down	1.04333	0.256667
Glyur000081s00006770	Glyur000081s00006770	0.317	-1.6591	1.46922e-26	1.77003e-25	yes	down	28.06	5.8
Glyur000081s00006773	Glyur000081s00006773	3.397	1.7643	2.16818e-55	7.18163e-54	yes	up	114.677	251.887
Glyur000081s00006775	Glyur000081s00006775	0.304	-1.71647	0.0363689	0.0650801	yes	down	1.28333	0.51
Glyur000081s00006776	Glyur000081s00006776	2.203	1.13956	2.40507e-29	3.30013e-28	yes	up	63.3733	89.6433
Glyur000081s00006777	Glyur000081s00006777	2.07	1.04991	2.23769e-09	9.45635e-09	yes	up	5.53667	7.48
Glyur000081s00006778	Glyur000081s00006778	2.046	1.03299	0.000226149	0.000579366	yes	up	4.69333	6.27333
Glyur000081s00006779	Glyur000081s00006779	2.351	1.23333	2.85332e-22	2.80826e-21	yes	up	14.26	21.47
Glyur000081s00006789	Glyur000081s00006789	2.078	1.05514	2.96568e-12	1.563e-11	yes	up	21.3533	28.9033
Glyur000081s00006792	Glyur000081s00006792	2.253	1.17208	2.73445e-24	2.94818e-23	yes	up	167.587	243.037
Glyur000081s00006793	Glyur000081s00006793	3.374	1.7543	3.41089e-11	1.66796e-10	yes	up	5.01667	10.9733
Glyur000081s00006796	Glyur000081s00006796	0.276	-1.85698	0.00403293	0.00862241	yes	down	0.593333	0.106667
Glyur000082s00007566	Glyur000082s00007566	0.26	-1.94403	2.64751e-20	2.32631e-19	yes	down	7.95333	1.35333
Glyur000082s00007567	Glyur000082s00007567	0.383	-1.38277	2.37483e-09	1.00052e-08	yes	down	5.22	1.30667
Glyur000082s00007576	Glyur000082s00007576	0.324	-1.62585	0.00832473	0.0168758	yes	down	3.72333	0.786667
Glyur000082s00007578	Glyur000082s00007578	0.121	-3.05247	2.84234e-13	1.613e-12	yes	down	14.4667	1.20333
Glyur000082s00007580	Glyur000082s00007580	0.14	-2.83926	3.29058e-36	5.93006e-35	yes	down	73.7433	6.15667
Glyur000082s00007589	Glyur000082s00007589	0.399	-1.32459	4.94756e-20	4.28259e-19	yes	down	13.0033	3.38333
Glyur000082s00007593	Glyur000082s00007593	0.166	-2.5907	1.23361e-17	9.2785e-17	yes	down	9.25667	1
Glyur000082s00007597	Glyur000082s00007597	0.455	-1.13701	3.52286e-08	1.34377e-07	yes	down	23.7733	7.02
Glyur000082s00007602	Glyur000082s00007602	0.426	-1.23228	2.55648e-05	7.31658e-05	yes	down	48.1867	12.94
Glyur000082s00007609	Glyur000082s00007609	0.385	-1.37635	0.000610269	0.00147641	yes	down	4.99333	1.21
Glyur000082s00007610	Glyur000082s00007610	4.967	2.31239	8.37881e-05	0.000226006	yes	up	28.3067	91.05
Glyur000082s00007611	Glyur000082s00007611	0.338	-1.56558	2.09457e-15	1.36817e-14	yes	down	12.5167	2.80333
Glyur000082s00007612	Glyur000082s00007612	9.326	3.22127	1.59588e-84	1.10475e-82	yes	up	73.98	442.633
Glyur000082s00007615	Glyur000082s00007615	4.276	2.0961	2.52669e-60	9.60988e-59	yes	up	98.4967	257.213
Glyur000083s00006939	Glyur000083s00006939	8.9	3.1538	1.15462e-169	3.68449e-167	yes	up	15.8667	92.5433
Glyur000083s00006940	Glyur000083s00006940	0.303	-1.72485	2.34722e-29	3.22582e-28	yes	down	328.183	64.37
Glyur000083s00006942	Glyur000083s00006942	0.21	-2.24828	0.00224804	0.00500294	yes	down	2.65333	0.36
Glyur000083s00006944	Glyur000083s00006944	2.141	1.09847	3.08372e-24	3.31791e-23	yes	up	56.0567	75.97
Glyur000083s00006946	Glyur000083s00006946	4.187	2.06589	1.4767e-28	1.95452e-27	yes	up	4.69667	12.8067
Glyur000083s00006947	Glyur000083s00006947	5.501	2.45966	1.80932e-129	2.99648e-127	yes	up	34.9233	128.777
Glyur000083s00006949	Glyur000083s00006949	0.464	-1.10667	4.49472e-07	1.54856e-06	yes	down	4.12	1.26
Glyur000083s00006951	Glyur000083s00006951	2.632	1.39606	0.0493522	0.0856024	yes	up	0.533333	0.93
Glyur000083s00006959	Glyur000083s00006959	0.486	-1.04019	9.73322e-08	3.56858e-07	yes	down	5.47	1.84333
Glyur000083s00006962	Glyur000083s00006962	2.509	1.32687	5.60969e-15	3.5715e-14	yes	up	66.9333	105.21
Glyur000083s00006963	Glyur000083s00006963	3.384	1.75882	0.0107792	0.021433	yes	up	4.04	8.36333
Glyur000083s00006966	Glyur000083s00006966	0.474	-1.07804	0.00300105	0.00654131	yes	down	5.93333	1.73
Glyur000083s00006968	Glyur000083s00006968	0.024	-5.35286	3.13788e-22	3.0787e-21	yes	down	8.17	0.13
Glyur000083s00006969	Glyur000083s00006969	234.476	7.8733	3.15927e-81	2.00652e-79	yes	up	0.286667	43.86
Glyur000083s00006970	Glyur000083s00006970	19.326	4.2725	0.0128186	0.0250654	yes	up	0.0266667	0.35
Glyur000083s00006973	Glyur000083s00006973	4.86	2.28084	2.01737e-17	1.49713e-16	yes	up	21.4633	64.8333
Glyur000083s00006993	Glyur000083s00006993	0.422	-1.2441	8.5628e-06	2.58375e-05	yes	down	6.17	1.7
Glyur000083s00007000	Glyur000083s00007000	0.395	-1.34113	4.8507e-19	3.9777e-18	yes	down	62.45	14.8667
Glyur000084s00009472	Glyur000084s00009472	4.561	2.1893	1.54925e-11	7.77062e-11	yes	up	2.71667	8.11
Glyur000084s00009474	Glyur000084s00009474	3.457	1.78943	0.0447912	0.0784557	yes	up	0.676667	1.50333
Glyur000084s00009479	Glyur000084s00009479	2.018	1.01291	4.49682e-15	2.87909e-14	yes	up	120.77	159.117
Glyur000084s00009480	Glyur000084s00009480	0.153	-2.71107	9.78167e-10	4.26524e-09	yes	down	5.47	0.503333
Glyur000084s00009485	Glyur000084s00009485	0.086	-3.54093	0.00153065	0.00349743	yes	down	1.09667	0.06
Glyur000084s00009494	Glyur000084s00009494	0.127	-2.97611	0.0386041	0.0686198	yes	down	6.84333	0.493333
Glyur000084s00009495	Glyur000084s00009495	2.35	1.23295	2.30075e-19	1.9167e-18	yes	up	36.2867	55.47
Glyur000084s00009498	Glyur000084s00009498	0.437	-1.19588	3.97167e-06	1.24344e-05	yes	down	4.53	1.29
Glyur000084s00009506	Glyur000084s00009506	2.035	1.02476	1.98082e-10	9.11896e-10	yes	up	6.69	8.88667
Glyur000084s00009507	Glyur000084s00009507	0.374	-1.41818	9.80523e-22	9.34694e-21	yes	down	177.703	42.68
Glyur000084s00009514	Glyur000084s00009514	0.062	-4.02136	2.14109e-17	1.58354e-16	yes	down	6.94	0.27
Glyur000084s00009521	Glyur000084s00009521	4.974	2.31427	3.18891e-13	1.80342e-12	yes	up	8.41	28.0533
Glyur000084s00009522	Glyur000084s00009522	5.191	2.37607	3.20542e-46	8.15123e-45	yes	up	46.2867	157.413
Glyur000084s00009536	Glyur000084s00009536	0.469	-1.09231	1.53983e-09	6.60319e-09	yes	down	33.11	9.88
Glyur000085s00008834	Glyur000085s00008834	0.054	-4.19793	2.39446e-11	1.18308e-10	yes	down	22.29	0.806667
Glyur000085s00008840	Glyur000085s00008840	0.489	-1.0327	0.000185696	0.000480813	yes	down	6.25667	2.04
Glyur000085s00008855	Glyur000085s00008855	4.256	2.08943	9.04834e-15	5.68061e-14	yes	up	5.72	15.7867
Glyur000085s00008862	Glyur000085s00008862	2.01	1.00738	8.60907e-18	6.55055e-17	yes	up	19.3767	25.5933
Glyur000085s00008865	Glyur000085s00008865	0.023	-5.41138	1.98248e-06	6.39809e-06	yes	down	9.45333	0.163333
Glyur000085s00008867	Glyur000085s00008867	2.42	1.27518	1.58267e-16	1.11267e-15	yes	up	9.27667	15.0533
Glyur000085s00008872	Glyur000085s00008872	0.461	-1.11572	6.688e-19	5.42819e-18	yes	down	186.74	55.3167
Glyur000085s00008873	Glyur000085s00008873	2.45	1.29294	7.0823e-09	2.86301e-08	yes	up	4.02333	6.41667
Glyur000085s00008877	Glyur000085s00008877	0.295	-1.76283	6.21977e-22	5.98356e-21	yes	down	30.8333	5.98333
Glyur000085s00008878	Glyur000085s00008878	2.4	1.26308	6.67419e-12	3.43787e-11	yes	up	45.7867	69.1867
Glyur000085s00008882	Glyur000085s00008882	3.853	1.94583	1.42015e-10	6.60432e-10	yes	up	1.22333	3.12
Glyur000085s00008884	Glyur000085s00008884	0.275	-1.86289	7.73202e-09	3.11363e-08	yes	down	7.53	1.35333
Glyur000085s00008886	Glyur000085s00008886	2.012	1.00885	3.56068e-15	2.29772e-14	yes	up	12.05	15.8567
Glyur000085s00008890	Glyur000085s00008890	2.144	1.10024	4.27764e-26	5.04203e-25	yes	up	83.4267	116.337
Glyur000085s00008894	Glyur000085s00008894	0.11	-3.1876	0.00975929	0.0195612	yes	down	0.453333	0.03
Glyur000086s00011491	Glyur000086s00011491	26.927	4.75098	2.86638e-106	3.01223e-104	yes	up	4.30667	74.86
Glyur000086s00011492	Glyur000086s00011492	0.352	-1.50691	4.86195e-13	2.71148e-12	yes	down	18.5867	4.27333
Glyur000086s00011499	Glyur000086s00011499	2.049	1.03517	2.28981e-05	6.58362e-05	yes	up	617.65	686.973
Glyur000086s00011500	Glyur000086s00011500	2.874	1.52316	0.000108072	0.000287859	yes	up	223.08	292.51
Glyur000086s00011502	Glyur000086s00011502	0.405	-1.30322	0.0359927	0.0644693	yes	down	1.09667	0.67
Glyur000086s00011507	Glyur000086s00011507	0.35	-1.51571	2.34839e-14	1.43174e-13	yes	down	12.76	2.92
Glyur000086s00011510	Glyur000086s00011510	0.412	-1.27958	1.25553e-09	5.4169e-09	yes	down	11.4333	2.93667
Glyur000086s00011514	Glyur000086s00011514	3.405	1.76763	1.90755e-28	2.51714e-27	yes	up	8.03	18.0667
Glyur000086s00011519	Glyur000086s00011519	4.887	2.28882	2.84864e-10	1.29726e-09	yes	up	0.446667	1.45333
Glyur000086s00011523	Glyur000086s00011523	10.26	3.35901	2.60223e-14	1.58098e-13	yes	up	0.753333	5.34667
Glyur000086s00011524	Glyur000086s00011524	0.365	-1.4555	5.58871e-14	3.32514e-13	yes	down	7.83	1.84667
Glyur000086s00011528	Glyur000086s00011528	2.138	1.09647	8.08406e-09	3.25039e-08	yes	up	76.5367	103.77
Glyur000086s00011531	Glyur000086s00011531	0.365	-1.45416	1.98435e-27	2.5048e-26	yes	down	40.3667	9.71667
Glyur000086s00011532	Glyur000086s00011532	2.148	1.10271	1.86591e-22	1.85084e-21	yes	up	34.4733	48.0533
Glyur000086s00011536	Glyur000086s00011536	6.798	2.76508	3.10194e-37	5.83945e-36	yes	up	4.96	21.6767
Glyur000086s00011538	Glyur000086s00011538	56.518	5.82065	0.000284624	0.000720008	yes	up	0	0.38
Glyur000086s00011546	Glyur000086s00011546	0.241	-2.05294	2.19789e-11	1.08883e-10	yes	down	5.93	0.936667
Glyur000086s00011550	Glyur000086s00011550	78.792	6.29997	2.81223e-282	3.50417e-279	yes	up	50.1033	2481.71
Glyur000086s00011552	Glyur000086s00011552	3.577	1.83856	1.83977e-55	6.10928e-54	yes	up	82.0667	189.083
Glyur000087s00008537	Glyur000087s00008537	15.7	3.97268	2.3926e-53	7.44438e-52	yes	up	3.71333	37.65
Glyur000087s00008545	Glyur000087s00008545	0.417	-1.26257	8.32821e-13	4.55432e-12	yes	down	10.71	2.91333
Glyur000087s00008546	Glyur000087s00008546	2.326	1.21814	1.75121e-09	7.47169e-09	yes	up	3.46667	5.27333
Glyur000087s00008547	Glyur000087s00008547	0.138	-2.85671	1.9991e-32	3.10631e-31	yes	down	19.98	1.81
Glyur000087s00008551	Glyur000087s00008551	0.355	-1.49447	5.39288e-12	2.79326e-11	yes	down	10.0667	2.33
Glyur000087s00008553	Glyur000087s00008553	0.274	-1.86565	4.19159e-22	4.08649e-21	yes	down	28.11	6.04667
Glyur000087s00008555	Glyur000087s00008555	4.164	2.05784	5.50816e-85	3.8538e-83	yes	up	15.8967	42.6433
Glyur000087s00008559	Glyur000087s00008559	2.076	1.05378	2.19136e-08	8.49627e-08	yes	up	68.7533	91.2167
Glyur000087s00008561	Glyur000087s00008561	0.43	-1.21825	5.15152e-05	0.000142645	yes	down	7.66	2.14667
Glyur000087s00008565	Glyur000087s00008565	12.65	3.66109	2.46881e-23	2.56967e-22	yes	up	0.506667	4.13667
Glyur000087s00008566	Glyur000087s00008566	2.994	1.58214	4.00815e-17	2.91337e-16	yes	up	9.07	17.8633
Glyur000087s00008569	Glyur000087s00008569	0.388	-1.36608	2.4519e-19	2.03808e-18	yes	down	25.6433	6.49667
Glyur000087s00008570	Glyur000087s00008570	0.328	-1.60698	1.21541e-18	9.73481e-18	yes	down	27.57	5.89333
Glyur000087s00008571	Glyur000087s00008571	0.465	-1.1058	3.48345e-26	4.12264e-25	yes	down	27.69	8.40333
Glyur000087s00008575	Glyur000087s00008575	3.798	1.92522	4.84851e-49	1.35257e-47	yes	up	26.17	65.13
Glyur000087s00008579	Glyur000087s00008579	0.032	-4.95698	0.004169	0.00888285	yes	down	2.19333	0
Glyur000087s00008581	Glyur000087s00008581	0.044	-4.49401	6.05536e-20	5.2139e-19	yes	down	7.31	0.213333
Glyur000087s00008582	Glyur000087s00008582	4.93	2.30145	2.72757e-20	2.39505e-19	yes	up	2.57667	8.24
Glyur000087s00008587	Glyur000087s00008587	0.479	-1.06118	0.000398136	0.000987398	yes	down	19.1967	6.93
Glyur000087s00008588	Glyur000087s00008588	3.899	1.96294	1.36403e-72	7.08186e-71	yes	up	123.993	310.03
Glyur000088s00007687	Glyur000088s00007687	3.68	1.87959	9.90777e-05	0.000265116	yes	up	0.936667	2.14667
Glyur000088s00007693	Glyur000088s00007693	0.129	-2.95337	5.02409e-20	4.34165e-19	yes	down	7.17667	0.606667
Glyur000088s00007702	Glyur000088s00007702	2.951	1.56102	4.69782e-35	8.07142e-34	yes	up	107.403	205.457
Glyur000088s00007707	Glyur000088s00007707	3.683	1.88083	9.32465e-06	2.80425e-05	yes	up	5.34	12.8133
Glyur000088s00007708	Glyur000088s00007708	22.92	4.51851	0.027896	0.0511423	yes	up	0	6.99667
Glyur000088s00007712	Glyur000088s00007712	3.704	1.88921	4.37048e-42	9.68351e-41	yes	up	72.4233	173.157
Glyur000088s00007713	Glyur000088s00007713	4.453	2.15477	2.67952e-17	1.96897e-16	yes	up	2.90333	8.45
Glyur000088s00007714	Glyur000088s00007714	0.483	-1.04894	8.26963e-08	3.05508e-07	yes	down	22.1767	7.52333
Glyur000088s00007722	Glyur000088s00007722	2.349	1.23211	6.55869e-23	6.68047e-22	yes	up	35.73	54.4467
Glyur000088s00007723	Glyur000088s00007723	3.599	1.84776	3.03172e-31	4.50744e-30	yes	up	11.3933	26.7233
Glyur000088s00007726	Glyur000088s00007726	3.063	1.61502	1.83317e-10	8.46752e-10	yes	up	5.50333	10.8767
Glyur000088s00007727	Glyur000088s00007727	0.353	-1.50221	3.30902e-11	1.61936e-10	yes	down	14.3433	3.30333
Glyur000088s00007730	Glyur000088s00007730	2.46	1.29876	9.659e-09	3.86345e-08	yes	up	64.0867	94.8267
Glyur000088s00007735	Glyur000088s00007735	9.163	3.19587	0.0116712	0.0230161	yes	up	0.783333	4.25
Glyur000088s00007737	Glyur000088s00007737	0.415	-1.26788	0.00122166	0.00283371	yes	down	3.94333	1.16
Glyur000088s00007739	Glyur000088s00007739	0.215	-2.21987	9.66496e-07	3.22992e-06	yes	down	17.8533	2.40667
Glyur000088s00007740	Glyur000088s00007740	0.278	-1.84458	5.17776e-14	3.08766e-13	yes	down	15.61	2.83667
Glyur000088s00007741	Glyur000088s00007741	0.405	-1.3043	0.000926995	0.00218509	yes	down	4.16	1.07667
Glyur000088s00007746	Glyur000088s00007746	0.274	-1.86577	4.7395e-14	2.83406e-13	yes	down	6.44333	1.15333
Glyur000088s00007747	Glyur000088s00007747	0.364	-1.45749	7.88161e-07	2.65565e-06	yes	down	4.68667	1.11333
Glyur000088s00007749	Glyur000088s00007749	35.784	5.16125	0.007311	0.0149435	yes	up	0	1.70333
Glyur000088s00007750	Glyur000088s00007750	3.845	1.94311	5.0322e-16	3.41222e-15	yes	up	2.15667	5.42
Glyur000088s00007753	Glyur000088s00007753	0.438	-1.18982	0.000191675	0.000495479	yes	down	3.43667	1.05333
Glyur000088s00007756	Glyur000088s00007756	20.488	4.35673	2.83541e-61	1.10244e-59	yes	up	17.09	209.53
Glyur000089s00008772	Glyur000089s00008772	0.051	-4.30389	0.020199	0.0381155	yes	down	0.19	0
Glyur000089s00008783	Glyur000089s00008783	0.096	-3.38722	0.000658764	0.00158611	yes	down	0.876667	0.0533333
Glyur000089s00008787	Glyur000089s00008787	2.941	1.55632	3.44898e-25	3.88671e-24	yes	up	11.9367	21.4567
Glyur000089s00008792	Glyur000089s00008792	0.496	-1.01057	0.026388	0.0486264	yes	down	7.06667	2.28333
Glyur000089s00008795	Glyur000089s00008795	0.033	-4.92635	0.00285459	0.00624654	yes	down	8.34	0
Glyur000089s00008797	Glyur000089s00008797	0.208	-2.26408	1.88557e-06	6.10261e-06	yes	down	42.6967	5.62
Glyur000089s00008798	Glyur000089s00008798	0.14	-2.83781	0.000474395	0.00116613	yes	down	32.2967	2.59
Glyur000089s00008799	Glyur000089s00008799	0.309	-1.69317	1.98126e-13	1.13717e-12	yes	down	14.1767	2.85333
Glyur000089s00008801	Glyur000089s00008801	0.289	-1.79331	2.16755e-25	2.47786e-24	yes	down	16.1467	3.04667
Glyur000089s00008813	Glyur000089s00008813	0.168	-2.57616	8.32789e-98	7.4374e-96	yes	down	108.21	11.8267
Glyur000089s00008815	Glyur000089s00008815	0.007	-7.15302	1.26185e-08	5.00059e-08	yes	down	3.21	0.0133333
Glyur000089s00008816	Glyur000089s00008816	0.235	-2.08755	7.98885e-08	2.95594e-07	yes	down	10.1133	1.55333
Glyur000089s00008819	Glyur000089s00008819	4.431	2.14776	9.96242e-21	8.9923e-20	yes	up	12.7333	35.88
Glyur000089s00008829	Glyur000089s00008829	2.284	1.19176	2.73032e-12	1.44128e-11	yes	up	7.87	11.8033
Glyur000089s00008831	Glyur000089s00008831	7.816	2.9664	1.35861e-15	8.98651e-15	yes	up	1.31	5.18333
Glyur000090s00011380	Glyur000090s00011380	2.28	1.18928	0.0140759	0.027342	yes	up	0.803333	1.11333
Glyur000090s00011384	Glyur000090s00011384	4.203	2.07152	5.92816e-105	6.05946e-103	yes	up	584.003	1553.85
Glyur000090s00011385	Glyur000090s00011385	4.358	2.12378	2.90293e-50	8.32904e-49	yes	up	209.05	586.843
Glyur000090s00011387	Glyur000090s00011387	0.263	-1.92526	1.57574e-07	5.66844e-07	yes	down	7.89	1.35333
Glyur000090s00011389	Glyur000090s00011389	0.452	-1.14518	4.69392e-14	2.80745e-13	yes	down	64.3467	18.95
Glyur000090s00011391	Glyur000090s00011391	0.251	-1.99646	2.78565e-27	3.48933e-26	yes	down	21.39	3.44667
Glyur000090s00011396	Glyur000090s00011396	3.536	1.82216	7.13673e-07	2.41368e-06	yes	up	2.58667	5.24333
Glyur000090s00011397	Glyur000090s00011397	0.396	-1.33723	0.0014969	0.00342271	yes	down	1.52667	0.396667
Glyur000090s00011399	Glyur000090s00011399	0.397	-1.33305	0.00156599	0.00357286	yes	down	2.60667	0.673333
Glyur000090s00011403	Glyur000090s00011403	0.138	-2.85613	1.67214e-16	1.17337e-15	yes	down	13.2767	1.19667
Glyur000090s00011408	Glyur000090s00011408	5.485	2.45537	2.76133e-30	3.93122e-29	yes	up	31.6333	112.473
Glyur000090s00011414	Glyur000090s00011414	0.483	-1.04909	1.04743e-15	6.9812e-15	yes	down	417.727	130.313
Glyur000090s00011416	Glyur000090s00011416	6.831	2.7722	3.51729e-69	1.68875e-67	yes	up	17.3067	75.8833
Glyur000090s00011424	Glyur000090s00011424	0.47	-1.08815	1.37826e-13	7.97897e-13	yes	down	19.0033	6.04
Glyur000090s00011426	Glyur000090s00011426	0.391	-1.35541	0.00251518	0.00555304	yes	down	1.08	0.283333
Glyur000091s00010506	Glyur000091s00010506	9.822	3.296	1.19154e-05	3.54025e-05	yes	up	0.353333	1.90333
Glyur000091s00010514	Glyur000091s00010514	2.306	1.20549	1.63436e-14	1.00721e-13	yes	up	23.9133	36.4833
Glyur000091s00010515	Glyur000091s00010515	0.321	-1.6407	0.0243571	0.0452247	yes	down	0.653333	0.133333
Glyur000091s00010518	Glyur000091s00010518	3.787	1.92114	2.51288e-07	8.86181e-07	yes	up	4.97333	17.8
Glyur000091s00010522	Glyur000091s00010522	0.322	-1.63326	0.00025635	0.000652583	yes	down	2.22333	0.476667
Glyur000091s00010523	Glyur000091s00010523	0.378	-1.40185	0.000217932	0.000559356	yes	down	2.34	0.613333
Glyur000091s00010527	Glyur000091s00010527	0.092	-3.43727	4.86549e-16	3.3026e-15	yes	down	3.67667	0.22
Glyur000091s00010530	Glyur000091s00010530	2.865	1.51856	0.0014448	0.00331255	yes	up	0.673333	1.25667
Glyur000091s00010539	Glyur000091s00010539	62.566	5.96731	4.39848e-15	2.81888e-14	yes	up	2.66	107.88
Glyur000091s00010549	Glyur000091s00010549	0.492	-1.02189	1.30339e-11	6.56506e-11	yes	down	16.14	5.19333
Glyur000091s00010553	Glyur000091s00010553	4.398	2.13673	0.000719773	0.00172523	yes	up	1.04667	3.02333
Glyur000091s00010556	Glyur000091s00010556	0.118	-3.07823	2.3681e-12	1.25488e-11	yes	down	2.66333	0.203333
Glyur000091s00010560	Glyur000091s00010560	0.314	-1.66925	0.00210037	0.00469907	yes	down	1.67333	0.336667
Glyur000092s00007479	Glyur000092s00007479	0.282	-1.82432	9.16018e-50	2.58849e-48	yes	down	41.7567	7.78
Glyur000092s00007481	Glyur000092s00007481	45.887	5.52	4.19725e-06	1.31093e-05	yes	up	0.0233333	0.656667
Glyur000092s00007483	Glyur000092s00007483	0.191	-2.38778	3.65025e-22	3.57069e-21	yes	down	14.7933	1.85
Glyur000092s00007485	Glyur000092s00007485	0.337	-1.56914	1.3636e-20	1.21945e-19	yes	down	28.35	6.23
Glyur000092s00007486	Glyur000092s00007486	0.117	-3.0938	1.33388e-09	5.74169e-09	yes	down	2.14667	0.176667
Glyur000092s00007490	Glyur000092s00007490	2.561	1.35659	0.000951762	0.00223964	yes	up	0.57	0.953333
Glyur000092s00007491	Glyur000092s00007491	2.717	1.44198	1.02988e-18	8.2894e-18	yes	up	53.6567	96.1833
Glyur000092s00007492	Glyur000092s00007492	0.22	-2.18485	0.00010361	0.000276452	yes	down	1.95333	0.283333
Glyur000092s00007494	Glyur000092s00007494	4.957	2.30953	0.0111966	0.0221737	yes	up	0.0933333	0.306667
Glyur000092s00007496	Glyur000092s00007496	3.823	1.93483	9.66009e-35	1.63609e-33	yes	up	13.4467	33.35
Glyur000092s00007499	Glyur000092s00007499	2.281	1.18942	0.00016047	0.000419567	yes	up	7.14	10.55
Glyur000092s00007512	Glyur000092s00007512	0.485	-1.04508	1.45008e-11	7.28574e-11	yes	down	36.8933	11.8033
Glyur000092s00007513	Glyur000092s00007513	30.775	4.94369	0.0084122	0.0170307	yes	up	0	0.263333
Glyur000092s00007528	Glyur000092s00007528	2.264	1.17859	0.0355273	0.0637048	yes	up	0.726667	1.06667
Glyur000092s00007529	Glyur000092s00007529	0.361	-1.47027	3.44917e-54	1.10336e-52	yes	down	82.9933	19.67
Glyur000092s00007531	Glyur000092s00007531	2739.88	11.4199	9.60214e-22	9.16002e-21	yes	up	0	44.58
Glyur000092s00007533	Glyur000092s00007533	0.339	-1.55953	3.39706e-10	1.53897e-09	yes	down	7.16667	1.61333
Glyur000092s00007534	Glyur000092s00007534	3.272	1.71022	0.0033374	0.00722927	yes	up	0.996667	2.09333
Glyur000092s00007535	Glyur000092s00007535	19.891	4.31407	3.05298e-10	1.38766e-09	yes	up	0.05	0.713333
Glyur000092s00007536	Glyur000092s00007536	9.647	3.27009	1.30153e-172	4.3663e-170	yes	up	15.22	97.7567
Glyur000092s00007539	Glyur000092s00007539	0.35	-1.51453	2.25644e-13	1.28946e-12	yes	down	14.4333	3.29
Glyur000092s00007540	Glyur000092s00007540	4.335	2.11594	2.4457e-85	1.72034e-83	yes	up	70.1933	198.073
Glyur000092s00007546	Glyur000092s00007546	41.014	5.35805	2.02126e-219	1.14979e-216	yes	up	17.5467	468.297
Glyur000092s00007547	Glyur000092s00007547	2.207	1.14182	8.47126e-21	7.6675e-20	yes	up	252.943	363.64
Glyur000092s00007553	Glyur000092s00007553	10.813	3.43472	0.0297818	0.054318	yes	up	0.0866667	0.596667
Glyur000093s00009363	Glyur000093s00009363	113.457	6.826	2.65562e-126	4.16105e-124	yes	up	0.3	21.3833
Glyur000093s00009366	Glyur000093s00009366	20.757	4.37555	1.0326e-150	2.52525e-148	yes	up	1.76333	21.3267
Glyur000093s00009367	Glyur000093s00009367	5.936	2.56938	4.83834e-13	2.69946e-12	yes	up	6.8	24.0467
Glyur000093s00009368	Glyur000093s00009368	0.257	-1.95905	1.30057e-42	2.9237e-41	yes	down	64.3733	10.7033
Glyur000093s00009369	Glyur000093s00009369	55.869	5.80398	0.000396078	0.000982385	yes	up	0	0.52
Glyur000093s00009381	Glyur000093s00009381	0.24	-2.05936	0.00206375	0.00462466	yes	down	2.65	0.426667
Glyur000093s00009384	Glyur000093s00009384	0.369	-1.43969	7.45247e-46	1.8787e-44	yes	down	182.267	43.87
Glyur000093s00009387	Glyur000093s00009387	7.297	2.86735	0.0381671	0.0679309	yes	up	0.0433333	0.21
[truncated: 7,359 more rows]
