# Supplementary material for: Metabolome and transcriptome integration explored the mechanism of browning in Glycyrrhiza uralensis Fisch cells
Source: Front Plant Sci. 2024 Jul 9;15:1305871. doi: 10.3389/fpls.2024.1305871 (PMC11263121; doi:10.3389/fpls.2024.1305871)
Supplement: Supplementary file 1 [file DataSheet_1.zip › Data Sheet/Supplementary table 8.xls]

## Sheet: 转录因子家族分析统计表
Supplementary table 8 Statistical analysis of TF families
TF family	Gene number	Transcript number
AP2	9	25
ARF	15	22
B3	32	56
BBR-BPC	1	2
C2H2	6	10
C3H	7	14
CAMTA	4	16
CO-like	3	5
CPP	3	4
DBB	6	11
Dof	23	33
E2F/DP	3	5
EIL	1	2
ERF	54	81
FAR1	11	21
GATA	9	16
GRAS	18	30
GRF	2	4
GeBP	2	2
HB-other	49	85
HD-ZIP	11	25
HSF	14	23
LBD (AS2/LOB)	21	35
LSD	2	2
MIKC	6	12
MYB	48	67
MYB_related	41	78
M_type	12	19
NAC	35	67
NF-X1	1	4
NF-YA	4	10
Nin-like	4	6
RAV	1	1
SBP	10	19
SRS	7	10
TALE	4	6
TCP	6	8
WRKY	51	89
Whirly	2	3
YABBY	1	1
ZF-HD	7	7
bHLH	44	84
bZIP	26	48
