# Supplementary material for: Metabolome and transcriptome integration explored the mechanism of browning in Glycyrrhiza uralensis Fisch cells
Source: Front Plant Sci. 2024 Jul 9;15:1305871. doi: 10.3389/fpls.2024.1305871 (PMC11263121; doi:10.3389/fpls.2024.1305871)
Supplement: Supplementary file 1 [file DataSheet_1.zip › Data Sheet/Supplementary table 9.xls]

## Sheet: KEGG富集分析统计表
Supplementary table 9 Results of the KEGG enrichment analysis
Num	Pathway id	Description	Database	Ratio_in_study	Ratio_in_pop	Pvalue	Padjust	First Category	Second Category	Gene_ids	Gene_names
124	map00940	Phenylpropanoid biosynthesis	KEGG PATHWAY	124/3536	284/12942	1.66805e-09	2.16846e-07	Metabolism	Biosynthesis of other secondary metabolites	Glyur000704s00022940|Glyur001446s00035038|Glyur002512s00038136|Glyur004373s00046027|Glyur002944s00042478|Glyur001149s00024729|Glyur000136s00007907|Glyur000615s00024012|Glyur000350s00020051|Glyur000740s00028693|Glyur005223s00044641|Glyur012217s00047278|Glyur000214s00016036|Glyur000506s00021888|Glyur000506s00021887|Glyur003785s00046631|Glyur004683s00047277|Glyur000959s00024503|Glyur000102s00010961|…	Glyur000704s00022940;Glyur001446s00035038;Glyur002512s00038136;Glyur004373s00046027;Glyur002944s00042478;Glyur001149s00024729;Glyur000136s00007907;Glyur000615s00024012;Glyur000350s00020051;Glyur000740s00028693;Glyur005223s00044641;Glyur012217s00047278;Glyur000214s00016036;Glyur000506s00021888;Glyur000506s00021887;Glyur003785s00046631;Glyur004683s00047277;Glyur000959s00024503;Glyur000102s00010961;…
32	map00195	Photosynthesis	KEGG PATHWAY	32/3536	68/12942	0.000385957	0.0167248	Metabolism	Energy metabolism	Glyur000073s00007764|Glyur001643s00028422|Glyur001422s00031022|Glyur000009s00001390|Glyur000090s00011414|Glyur000970s00028368|Glyur000008s00001345|Glyur003114s00040695|Glyur000010s00000943|Glyur001203s00034514|Glyur001899s00032510|Glyur000032s00003896|Glyur000290s00015796|Glyur000960s00023959|Glyur000070s00008088|Glyur005407s00043703|Glyur000592s00020597|Glyur000094s00007864|Glyur000232s00013771|…	Glyur000073s00007764;Glyur001643s00028422;Glyur001422s00031022;Glyur000009s00001390;Glyur000090s00011414;Glyur000970s00028368;Glyur000008s00001345;Glyur003114s00040695;Glyur000010s00000943;Glyur001203s00034514;Glyur001899s00032510;Glyur000032s00003896;Glyur000290s00015796;Glyur000960s00023959;Glyur000070s00008088;Glyur005407s00043703;Glyur000592s00020597;Glyur000094s00007864;Glyur000232s00013771;…
20	map00565	Ether lipid metabolism	KEGG PATHWAY	20/3536	36/12942	0.000322234	0.0209452	Metabolism	Lipid metabolism	Glyur000221s00012518|Glyur000038s00004499|Glyur001422s00031020|Glyur001806s00029952|Glyur000468s00019643|Glyur000195s00012840|Glyur000165s00008522|Glyur000001s00000034|Glyur012331s00046609|Glyur000221s00012520|Glyur000003s00001172|Glyur001993s00044747|Glyur001537s00028914|Glyur001163s00025209|Glyur000279s00013258|Glyur000162s00009916|Glyur000219s00011555|Glyur001181s00045996|Glyur000019s00002090|…	Glyur000221s00012518;Glyur000038s00004499;Glyur001422s00031020;Glyur001806s00029952;Glyur000468s00019643;Glyur000195s00012840;Glyur000165s00008522;Glyur000001s00000034;Glyur012331s00046609;Glyur000221s00012520;Glyur000003s00001172;Glyur001993s00044747;Glyur001537s00028914;Glyur001163s00025209;Glyur000279s00013258;Glyur000162s00009916;Glyur000219s00011555;Glyur001181s00045996;Glyur000019s00002090;…
28	map00053	Ascorbate and aldarate metabolism	KEGG PATHWAY	28/3536	66/12942	0.0057015	0.123533	Metabolism	Carbohydrate metabolism	Glyur001871s00035348|Glyur000200s00011170|Glyur000381s00016138|Glyur000860s00039262|Glyur000785s00024146|Glyur000709s00024175|Glyur002879s00039185|Glyur001144s00035322|Glyur001032s00027431|Glyur000504s00018064|Glyur000073s00007816|Glyur000099s00014925|Glyur001318s00036614|Glyur000966s00025849|Glyur000695s00020671|Glyur000245s00014674|Glyur000369s00020538|Glyur005913s00045896|Glyur001845s00034619|…	Glyur001871s00035348;Glyur000200s00011170;Glyur000381s00016138;Glyur000860s00039262;Glyur000785s00024146;Glyur000709s00024175;Glyur002879s00039185;Glyur001144s00035322;Glyur001032s00027431;Glyur000504s00018064;Glyur000073s00007816;Glyur000099s00014925;Glyur001318s00036614;Glyur000966s00025849;Glyur000695s00020671;Glyur000245s00014674;Glyur000369s00020538;Glyur005913s00045896;Glyur001845s00034619;…
15	map00196	Photosynthesis - antenna proteins	KEGG PATHWAY	15/3536	30/12942	0.00678761	0.126056	Metabolism	Energy metabolism	Glyur001253s00030133|Glyur000072s00008140|Glyur000059s00006314|Glyur000218s00011602|Glyur000136s00007905|Glyur000136s00007906|Glyur004074s00039646|Glyur001386s00028376|Glyur001048s00031762|Glyur002188s00037689|Glyur000763s00023742|Glyur001720s00031700|Glyur000596s00021315|Glyur000020s00001821|Glyur001071s00028848	Glyur001253s00030133;Glyur000072s00008140;Glyur000059s00006314;Glyur000218s00011602;Glyur000136s00007905;Glyur000136s00007906;Glyur004074s00039646;Glyur001386s00028376;Glyur001048s00031762;Glyur002188s00037689;Glyur000763s00023742;Glyur001720s00031700;Glyur000596s00021315;Glyur000020s00001821;Glyur001071s00028848
4	map00998	Biosynthesis of various secondary metabolites - part 2	KEGG PATHWAY	4/3536	4/12942	0.00556554	0.144704	Metabolism	Biosynthesis of other secondary metabolites	Glyur000280s00015680|Glyur006928s00046307|Glyur000062s00005458|Glyur000062s00005459	Glyur000280s00015680;Glyur006928s00046307;Glyur000062s00005458;Glyur000062s00005459
57	map00270	Cysteine and methionine metabolism	KEGG PATHWAY	57/3536	153/12942	0.00447969	0.14559	Metabolism	Amino acid metabolism	Glyur000259s00016729|Glyur000376s00018694|Glyur003119s00047084|Glyur003541s00037730|Glyur000041s00007117|Glyur001049s00033660|Glyur002876s00038790|Glyur000705s00027474|Glyur000532s00020764|Glyur000249s00015884|Glyur000249s00015887|Glyur000249s00015888|Glyur000263s00013588|Glyur000331s00020720|Glyur000500s00018166|Glyur003111s00038647|Glyur000119s00012163|Glyur000291s00016232|Glyur001331s00031409|…	Glyur000259s00016729;Glyur000376s00018694;Glyur003119s00047084;Glyur003541s00037730;Glyur000041s00007117;Glyur001049s00033660;Glyur002876s00038790;Glyur000705s00027474;Glyur000532s00020764;Glyur000249s00015884;Glyur000249s00015887;Glyur000249s00015888;Glyur000263s00013588;Glyur000331s00020720;Glyur000500s00018166;Glyur003111s00038647;Glyur000119s00012163;Glyur000291s00016232;Glyur001331s00031409;…
26	map00350	Tyrosine metabolism	KEGG PATHWAY	26/3536	62/12942	0.00902432	0.146645	Metabolism	Amino acid metabolism	Glyur000188s00019480|Glyur002666s00040270|Glyur000054s00005322|Glyur003292s00043210|Glyur003456s00036215|Glyur004823s00043161|Glyur004270s00044169|Glyur001841s00029506|Glyur012510s00047848|Glyur000902s00028777|Glyur011004s00045734|Glyur000353s00015530|Glyur000449s00027095|Glyur002876s00038790|Glyur004422s00040310|Glyur000008s00001338|Glyur000227s00015117|Glyur009256s00046487|Glyur000972s00027753|…	Glyur000188s00019480;Glyur002666s00040270;Glyur000054s00005322;Glyur003292s00043210;Glyur003456s00036215;Glyur004823s00043161;Glyur004270s00044169;Glyur001841s00029506;Glyur012510s00047848;Glyur000902s00028777;Glyur011004s00045734;Glyur000353s00015530;Glyur000449s00027095;Glyur002876s00038790;Glyur004422s00040310;Glyur000008s00001338;Glyur000227s00015117;Glyur009256s00046487;Glyur000972s00027753;…
24	map00860	Porphyrin and chlorophyll metabolism	KEGG PATHWAY	24/3536	58/12942	0.0142419	0.185145	Metabolism	Metabolism of cofactors and vitamins	Glyur000671s00022538|Glyur000702s00024646|Glyur000189s00009597|Glyur000756s00019306|Glyur000260s00013522|Glyur001109s00030194|Glyur000596s00021324|Glyur000182s00014545|Glyur000110s00011783|Glyur000195s00012834|Glyur000269s00013897|Glyur000167s00012282|Glyur000018s00003703|Glyur000191s00015614|Glyur007267s00046387|Glyur002022s00030458|Glyur000092s00007483|Glyur000252s00012657|Glyur000059s00006313|…	Glyur000671s00022538;Glyur000702s00024646;Glyur000189s00009597;Glyur000756s00019306;Glyur000260s00013522;Glyur001109s00030194;Glyur000596s00021324;Glyur000182s00014545;Glyur000110s00011783;Glyur000195s00012834;Glyur000269s00013897;Glyur000167s00012282;Glyur000018s00003703;Glyur000191s00015614;Glyur007267s00046387;Glyur002022s00030458;Glyur000092s00007483;Glyur000252s00012657;Glyur000059s00006313;…
23	map00360	Phenylalanine metabolism	KEGG PATHWAY	23/3536	55/12942	0.0140968	0.20362	Metabolism	Amino acid metabolism	Glyur000188s00019480|Glyur000054s00005322|Glyur000692s00016543|Glyur000790s00021810|Glyur000163s00011137|Glyur000077s00006690|Glyur001841s00029506|Glyur012510s00047848|Glyur000945s00028139|Glyur000449s00027095|Glyur002876s00038790|Glyur004422s00040310|Glyur000008s00001338|Glyur000972s00027753|Glyur009531s00047941|Glyur000150s00014591|Glyur000059s00006316|Glyur000387s00017697|Glyur000106s00011717|…	Glyur000188s00019480;Glyur000054s00005322;Glyur000692s00016543;Glyur000790s00021810;Glyur000163s00011137;Glyur000077s00006690;Glyur001841s00029506;Glyur012510s00047848;Glyur000945s00028139;Glyur000449s00027095;Glyur002876s00038790;Glyur004422s00040310;Glyur000008s00001338;Glyur000972s00027753;Glyur009531s00047941;Glyur000150s00014591;Glyur000059s00006316;Glyur000387s00017697;Glyur000106s00011717;…
38	map00561	Glycerolipid metabolism	KEGG PATHWAY	38/3536	106/12942	0.0332701	0.254419	Metabolism	Lipid metabolism	Glyur001694s00031563|Glyur000200s00011170|Glyur000080s00008702|Glyur000213s00016091|Glyur000573s00021779|Glyur001094s00031555|Glyur000478s00024548|Glyur001973s00030835|Glyur000065s00004261|Glyur000060s00004755|Glyur001144s00035322|Glyur000528s00024905|Glyur000073s00007816|Glyur002588s00040671|Glyur000873s00032919|Glyur004852s00042264|Glyur001572s00035823|Glyur000019s00002090|Glyur000019s00002093|…	Glyur001694s00031563;Glyur000200s00011170;Glyur000080s00008702;Glyur000213s00016091;Glyur000573s00021779;Glyur001094s00031555;Glyur000478s00024548;Glyur001973s00030835;Glyur000065s00004261;Glyur000060s00004755;Glyur001144s00035322;Glyur000528s00024905;Glyur000073s00007816;Glyur002588s00040671;Glyur000873s00032919;Glyur004852s00042264;Glyur001572s00035823;Glyur000019s00002090;Glyur000019s00002093;…
27	map00380	Tryptophan metabolism	KEGG PATHWAY	27/3536	70/12942	0.0264265	0.264265	Metabolism	Amino acid metabolism	Glyur000200s00011170|Glyur000032s00003918|Glyur000156s00011993|Glyur000041s00007117|Glyur000675s00024215|Glyur000054s00005322|Glyur000692s00016543|Glyur000790s00021810|Glyur000276s00017154|Glyur001144s00035322|Glyur000077s00006690|Glyur000073s00007816|Glyur000173s00011844|Glyur000101s00010343|Glyur001841s00029506|Glyur000671s00022536|Glyur000966s00025849|Glyur000245s00014674|Glyur000377s00019613|…	Glyur000200s00011170;Glyur000032s00003918;Glyur000156s00011993;Glyur000041s00007117;Glyur000675s00024215;Glyur000054s00005322;Glyur000692s00016543;Glyur000790s00021810;Glyur000276s00017154;Glyur001144s00035322;Glyur000077s00006690;Glyur000073s00007816;Glyur000173s00011844;Glyur000101s00010343;Glyur001841s00029506;Glyur000671s00022536;Glyur000966s00025849;Glyur000245s00014674;Glyur000377s00019613;…
12	map04933	AGE-RAGE signaling pathway in diabetic complications	KEGG PATHWAY	12/3536	26/12942	0.030589	0.265105	Human Diseases	Endocrine and metabolic disease	Glyur000253s00020235|Glyur000659s00029684|Glyur000253s00020236|Glyur000428s00019757|Glyur000357s00018133|Glyur000143s00011218|Glyur001680s00029814|Glyur000023s00004909|Glyur000329s00019836|Glyur000014s00002508|Glyur000023s00004910|Glyur002390s00036720	Glyur000253s00020235;Glyur000659s00029684;Glyur000253s00020236;Glyur000428s00019757;Glyur000357s00018133;Glyur000143s00011218;Glyur001680s00029814;Glyur000023s00004909;Glyur000329s00019836;Glyur000014s00002508;Glyur000023s00004910;Glyur002390s00036720
43	map00480	Glutathione metabolism	KEGG PATHWAY	43/3536	122/12942	0.0329435	0.267666	Metabolism	Metabolism of other amino acids	Glyur000095s00007041|Glyur000389s00028194|Glyur000376s00018694|Glyur000360s00014633|Glyur001422s00031023|Glyur001233s00029980|Glyur004637s00043297|Glyur000860s00039262|Glyur000853s00029661|Glyur001218s00032872|Glyur000426s00022741|Glyur000785s00024146|Glyur000426s00022743|Glyur000536s00018932|Glyur000426s00022744|Glyur000509s00016397|Glyur000081s00006734|Glyur001118s00030862|Glyur000232s00013760|…	Glyur000095s00007041;Glyur000389s00028194;Glyur000376s00018694;Glyur000360s00014633;Glyur001422s00031023;Glyur001233s00029980;Glyur004637s00043297;Glyur000860s00039262;Glyur000853s00029661;Glyur001218s00032872;Glyur000426s00022741;Glyur000785s00024146;Glyur000426s00022743;Glyur000536s00018932;Glyur000426s00022744;Glyur000509s00016397;Glyur000081s00006734;Glyur001118s00030862;Glyur000232s00013760;…
47	map00564	Glycerophospholipid metabolism	KEGG PATHWAY	47/3536	134/12942	0.0291367	0.270555	Metabolism	Lipid metabolism	Glyur000209s00013447|Glyur000555s00023337|Glyur000517s00018387|Glyur000213s00016091|Glyur000221s00012520|Glyur000003s00001172|Glyur007793s00046176|Glyur000206s00012574|Glyur000091s00010506|Glyur000219s00011555|Glyur001181s00045996|Glyur002588s00040671|Glyur000065s00004261|Glyur001422s00031020|Glyur000060s00004755|Glyur002045s00039432|Glyur000165s00008531|Glyur000031s00004349|Glyur000197s00010095|…	Glyur000209s00013447;Glyur000555s00023337;Glyur000517s00018387;Glyur000213s00016091;Glyur000221s00012520;Glyur000003s00001172;Glyur007793s00046176;Glyur000206s00012574;Glyur000091s00010506;Glyur000219s00011555;Glyur001181s00045996;Glyur002588s00040671;Glyur000065s00004261;Glyur001422s00031020;Glyur000060s00004755;Glyur002045s00039432;Glyur000165s00008531;Glyur000031s00004349;Glyur000197s00010095;…
102	map04626	Plant-pathogen interaction	KEGG PATHWAY	102/3536	314/12942	0.0233649	0.27613	Organismal Systems	Environmental adaptation	Glyur004645s00040610|Glyur000143s00011198|Glyur000179s00010670|Glyur001147s00029003|Glyur000138s00011693|Glyur000369s00020543|Glyur001696s00038371|Glyur001157s00034146|Glyur001327s00032654|Glyur000183s00013019|Glyur000058s00006142|Glyur000148s00009056|Glyur000224s00017361|Glyur000059s00006280|Glyur000695s00020676|Glyur000143s00011210|Glyur001627s00031857|Glyur000243s00013151|Glyur000647s00023061|…	Glyur004645s00040610;Glyur000143s00011198;Glyur000179s00010670;Glyur001147s00029003;Glyur000138s00011693;Glyur000369s00020543;Glyur001696s00038371;Glyur001157s00034146;Glyur001327s00032654;Glyur000183s00013019;Glyur000058s00006142;Glyur000148s00009056;Glyur000224s00017361;Glyur000059s00006280;Glyur000695s00020676;Glyur000143s00011210;Glyur001627s00031857;Glyur000243s00013151;Glyur000647s00023061;…
29	map00130	Ubiquinone and other terpenoid-quinone biosynthesis	KEGG PATHWAY	29/3536	76/12942	0.0255563	0.27686	Metabolism	Metabolism of cofactors and vitamins	Glyur000719s00020097|Glyur001446s00035038|Glyur001639s00029616|Glyur000051s00003418|Glyur000098s00007989|Glyur000002s00000296|Glyur008561s00046677|Glyur000593s00016433|Glyur001233s00029977|Glyur000338s00015576|Glyur000309s00018413|Glyur002081s00034190|Glyur000396s00032773|Glyur000910s00020578|Glyur002876s00038790|Glyur000392s00023202|Glyur000731s00024682|Glyur000200s00011167|Glyur000051s00003417|…	Glyur000719s00020097;Glyur001446s00035038;Glyur001639s00029616;Glyur000051s00003418;Glyur000098s00007989;Glyur000002s00000296;Glyur008561s00046677;Glyur000593s00016433;Glyur001233s00029977;Glyur000338s00015576;Glyur000309s00018413;Glyur002081s00034190;Glyur000396s00032773;Glyur000910s00020578;Glyur002876s00038790;Glyur000392s00023202;Glyur000731s00024682;Glyur000200s00011167;Glyur000051s00003417;…
33	map00630	Glyoxylate and dicarboxylate metabolism	KEGG PATHWAY	33/3536	92/12942	0.0445746	0.304984	Metabolism	Carbohydrate metabolism	Glyur000426s00022725|Glyur002367s00033922|Glyur001000s00030117|Glyur004188s00042959|Glyur000473s00018939|Glyur000145s00010143|Glyur001973s00030832|Glyur000557s00018784|Glyur000363s00015359|Glyur006379s00042445|Glyur000173s00011844|Glyur001369s00030297|Glyur000002s00000212|Glyur000572s00019035|Glyur003833s00037808|Glyur008210s00045740|Glyur000322s00020890|Glyur001994s00033875|Glyur000115s00008231|…	Glyur000426s00022725;Glyur002367s00033922;Glyur001000s00030117;Glyur004188s00042959;Glyur000473s00018939;Glyur000145s00010143;Glyur001973s00030832;Glyur000557s00018784;Glyur000363s00015359;Glyur006379s00042445;Glyur000173s00011844;Glyur001369s00030297;Glyur000002s00000212;Glyur000572s00019035;Glyur003833s00037808;Glyur008210s00045740;Glyur000322s00020890;Glyur001994s00033875;Glyur000115s00008231;…
60	map00520	Amino sugar and nucleotide sugar metabolism	KEGG PATHWAY	60/3536	180/12942	0.0430436	0.31087	Metabolism	Carbohydrate metabolism	Glyur001871s00035348|Glyur002175s00041164|Glyur000227s00015128|Glyur000313s00016920|Glyur000142s00009085|Glyur000003s00001233|Glyur000202s00015389|Glyur000709s00024175|Glyur000120s00006050|Glyur001115s00021440|Glyur000029s00003670|Glyur000115s00008269|Glyur000641s00026549|Glyur001744s00038895|Glyur000556s00025912|Glyur000043s00003818|Glyur000237s00014408|Glyur002879s00039185|Glyur001036s00023778|…	Glyur001871s00035348;Glyur002175s00041164;Glyur000227s00015128;Glyur000313s00016920;Glyur000142s00009085;Glyur000003s00001233;Glyur000202s00015389;Glyur000709s00024175;Glyur000120s00006050;Glyur001115s00021440;Glyur000029s00003670;Glyur000115s00008269;Glyur000641s00026549;Glyur001744s00038895;Glyur000556s00025912;Glyur000043s00003818;Glyur000237s00014408;Glyur002879s00039185;Glyur001036s00023778;…
24	map00250	Alanine, aspartate and glutamate metabolism	KEGG PATHWAY	24/3536	65/12942	0.0575989	0.374393	Metabolism	Amino acid metabolism	Glyur001542s00036587|Glyur005750s00044398|Glyur000096s00005910|Glyur000616s00026610|Glyur004188s00042959|Glyur000066s00006260|Glyur000167s00012262|Glyur000047s00003991|Glyur001058s00023536|Glyur000476s00022389|Glyur006379s00042445|Glyur000261s00014353|Glyur000048s00002214|Glyur004422s00040310|Glyur001001s00027991|Glyur000017s00002445|Glyur002123s00028290|Glyur000516s00022247|Glyur000234s00015088|…	Glyur001542s00036587;Glyur005750s00044398;Glyur000096s00005910;Glyur000616s00026610;Glyur004188s00042959;Glyur000066s00006260;Glyur000167s00012262;Glyur000047s00003991;Glyur001058s00023536;Glyur000476s00022389;Glyur006379s00042445;Glyur000261s00014353;Glyur000048s00002214;Glyur004422s00040310;Glyur001001s00027991;Glyur000017s00002445;Glyur002123s00028290;Glyur000516s00022247;Glyur000234s00015088;…
27	map00240	Pyrimidine metabolism	KEGG PATHWAY	27/3536	77/12942	0.0829212	0.414606	Metabolism	Nucleotide metabolism	Glyur002622s00039568|Glyur000036s00004648|Glyur000096s00005910|Glyur000470s00020962|Glyur000928s00033575|Glyur002022s00030448|Glyur000010s00000927|Glyur000066s00006260|Glyur000103s00007471|Glyur000165s00008518|Glyur000048s00002274|Glyur000803s00029850|Glyur000239s00017883|Glyur000062s00005489|Glyur000261s00014353|Glyur000155s00012823|Glyur002123s00028290|Glyur000084s00009506|Glyur000853s00029661|…	Glyur002622s00039568;Glyur000036s00004648;Glyur000096s00005910;Glyur000470s00020962;Glyur000928s00033575;Glyur002022s00030448;Glyur000010s00000927;Glyur000066s00006260;Glyur000103s00007471;Glyur000165s00008518;Glyur000048s00002274;Glyur000803s00029850;Glyur000239s00017883;Glyur000062s00005489;Glyur000261s00014353;Glyur000155s00012823;Glyur002123s00028290;Glyur000084s00009506;Glyur000853s00029661;…
118	map04075	Plant hormone signal transduction	KEGG PATHWAY	118/3536	386/12942	0.0824604	0.428794	Environmental Information Processing	Signal transduction	Glyur001542s00036585|Glyur000012s00000545|Glyur000582s00032953|Glyur000694s00023253|Glyur000695s00020662|Glyur000163s00011117|Glyur001007s00026105|Glyur003337s00045979|Glyur012409s00046163|Glyur000247s00015498|Glyur006160s00046644|Glyur000047s00003994|Glyur000016s00003046|Glyur000047s00003997|Glyur000004s00000413|Glyur000017s00002448|Glyur002238s00033932|Glyur000445s00019997|Glyur000592s00020599|…	Glyur001542s00036585;Glyur000012s00000545;Glyur000582s00032953;Glyur000694s00023253;Glyur000695s00020662;Glyur000163s00011117;Glyur001007s00026105;Glyur003337s00045979;Glyur012409s00046163;Glyur000247s00015498;Glyur006160s00046644;Glyur000047s00003994;Glyur000016s00003046;Glyur000047s00003997;Glyur000004s00000413;Glyur000017s00002448;Glyur002238s00033932;Glyur000445s00019997;Glyur000592s00020599;…
13	map00943	Isoflavonoid biosynthesis	KEGG PATHWAY	13/3536	33/12942	0.089546	0.431148	Metabolism	Biosynthesis of other secondary metabolites	Glyur000552s00024342|Glyur001511s00039606|Glyur000578s00021013|Glyur001854s00043533|Glyur001511s00039602|Glyur000950s00029446|Glyur003107s00034856|Glyur005331s00046486|Glyur000597s00020322|Glyur000373s00018527|Glyur000748s00025516|Glyur000428s00019744|Glyur000721s00027413	Glyur000552s00024342;Glyur001511s00039606;Glyur000578s00021013;Glyur001854s00043533;Glyur001511s00039602;Glyur000950s00029446;Glyur003107s00034856;Glyur005331s00046486;Glyur000597s00020322;Glyur000373s00018527;Glyur000748s00025516;Glyur000428s00019744;Glyur000721s00027413
4	map00965	Betalain biosynthesis	KEGG PATHWAY	4/3536	7/12942	0.0939328	0.436117	Metabolism	Biosynthesis of other secondary metabolites	Glyur000747s00029088|Glyur000054s00005322|Glyur000747s00029087|Glyur001841s00029506	Glyur000747s00029088;Glyur000054s00005322;Glyur000747s00029087;Glyur001841s00029506
71	map00500	Starch and sucrose metabolism	KEGG PATHWAY	71/3536	224/12942	0.0812343	0.440019	Metabolism	Carbohydrate metabolism	Glyur000525s00018799|Glyur000704s00022940|Glyur000089s00008815|Glyur000022s00002040|Glyur000455s00015985|Glyur000047s00004005|Glyur000115s00008227|Glyur003893s00036357|Glyur000226s00010848|Glyur000003s00001132|Glyur000237s00014418|Glyur000585s00027748|Glyur000151s00010720|Glyur001880s00033691|Glyur000560s00027501|Glyur003239s00035875|Glyur000615s00024012|Glyur002356s00040299|Glyur000018s00003759|…	Glyur000525s00018799;Glyur000704s00022940;Glyur000089s00008815;Glyur000022s00002040;Glyur000455s00015985;Glyur000047s00004005;Glyur000115s00008227;Glyur003893s00036357;Glyur000226s00010848;Glyur000003s00001132;Glyur000237s00014418;Glyur000585s00027748;Glyur000151s00010720;Glyur001880s00033691;Glyur000560s00027501;Glyur003239s00035875;Glyur000615s00024012;Glyur002356s00040299;Glyur000018s00003759;…
12	map00950	Isoquinoline alkaloid biosynthesis	KEGG PATHWAY	12/3536	29/12942	0.0716819	0.443745	Metabolism	Biosynthesis of other secondary metabolites	Glyur000449s00027095|Glyur002876s00038790|Glyur004422s00040310|Glyur000003s00001180|Glyur000387s00017697|Glyur000054s00005322|Glyur003292s00043210|Glyur000008s00001338|Glyur001841s00029506|Glyur012510s00047848|Glyur000972s00027753|Glyur000945s00028139	Glyur000449s00027095;Glyur002876s00038790;Glyur004422s00040310;Glyur000003s00001180;Glyur000387s00017697;Glyur000054s00005322;Glyur003292s00043210;Glyur000008s00001338;Glyur001841s00029506;Glyur012510s00047848;Glyur000972s00027753;Glyur000945s00028139
37	map04145	Phagosome	KEGG PATHWAY	37/3536	109/12942	0.0756157	0.44682	Cellular Processes	Transport and catabolism	Glyur000659s00029684|Glyur000086s00011550|Glyur000234s00015076|Glyur002016s00035926|Glyur002140s00029363|Glyur000066s00006266|Glyur000143s00011191|Glyur000512s00017079|Glyur003070s00039562|Glyur001117s00026956|Glyur000357s00018133|Glyur000428s00019757|Glyur000043s00003813|Glyur001118s00030859|Glyur000109s00010648|Glyur001007s00026094|Glyur000240s00016380|Glyur000610s00022574|Glyur000081s00006792|…	Glyur000659s00029684;Glyur000086s00011550;Glyur000234s00015076;Glyur002016s00035926;Glyur002140s00029363;Glyur000066s00006266;Glyur000143s00011191;Glyur000512s00017079;Glyur003070s00039562;Glyur001117s00026956;Glyur000357s00018133;Glyur000428s00019757;Glyur000043s00003813;Glyur001118s00030859;Glyur000109s00010648;Glyur001007s00026094;Glyur000240s00016380;Glyur000610s00022574;Glyur000081s00006792;…
32	map00330	Arginine and proline metabolism	KEGG PATHWAY	32/3536	93/12942	0.0796618	0.450262	Metabolism	Amino acid metabolism	Glyur000200s00011170|Glyur001422s00031023|Glyur000141s00009815|Glyur000120s00006075|Glyur000692s00016543|Glyur000790s00021810|Glyur000532s00020764|Glyur000221s00012528|Glyur000063s00005843|Glyur001144s00035322|Glyur000960s00023950|Glyur000077s00006690|Glyur000073s00007816|Glyur000166s00010576|Glyur004422s00040310|Glyur000042s00005075|Glyur002430s00039737|Glyur000966s00025849|Glyur000245s00014674|…	Glyur000200s00011170;Glyur001422s00031023;Glyur000141s00009815;Glyur000120s00006075;Glyur000692s00016543;Glyur000790s00021810;Glyur000532s00020764;Glyur000221s00012528;Glyur000063s00005843;Glyur001144s00035322;Glyur000960s00023950;Glyur000077s00006690;Glyur000073s00007816;Glyur000166s00010576;Glyur004422s00040310;Glyur000042s00005075;Glyur002430s00039737;Glyur000966s00025849;Glyur000245s00014674;…
69	map04016	MAPK signaling pathway - plant	KEGG PATHWAY	69/3536	220/12942	0.101293	0.454074	Environmental Information Processing	Signal transduction	Glyur005703s00047631|Glyur000100s00008366|Glyur000036s00004648|Glyur000582s00032953|Glyur000058s00006183|Glyur000537s00024608|Glyur000270s00013309|Glyur000120s00006050|Glyur001516s00037327|Glyur000269s00013923|Glyur000270s00013306|Glyur001147s00029003|Glyur000074s00005549|Glyur001546s00030187|Glyur000431s00018645|Glyur001696s00038371|Glyur000515s00023228|Glyur002298s00031153|Glyur000043s00003852|…	Glyur005703s00047631;Glyur000100s00008366;Glyur000036s00004648;Glyur000582s00032953;Glyur000058s00006183;Glyur000537s00024608;Glyur000270s00013309;Glyur000120s00006050;Glyur001516s00037327;Glyur000269s00013923;Glyur000270s00013306;Glyur001147s00029003;Glyur000074s00005549;Glyur001546s00030187;Glyur000431s00018645;Glyur001696s00038371;Glyur000515s00023228;Glyur002298s00031153;Glyur000043s00003852;…
12	map00600	Sphingolipid metabolism	KEGG PATHWAY	12/3536	31/12942	0.112787	0.472979	Metabolism	Lipid metabolism	Glyur000513s00025369|Glyur000405s00021265|Glyur000404s00017722|Glyur000239s00017884|Glyur000056s00004126|Glyur000039s00004234|Glyur000030s00002298|Glyur000035s00004995|Glyur001575s00033026|Glyur000478s00024548|Glyur000354s00015195|Glyur000266s00012649	Glyur000513s00025369;Glyur000405s00021265;Glyur000404s00017722;Glyur000239s00017884;Glyur000056s00004126;Glyur000039s00004234;Glyur000030s00002298;Glyur000035s00004995;Glyur001575s00033026;Glyur000478s00024548;Glyur000354s00015195;Glyur000266s00012649
10	map00905	Brassinosteroid biosynthesis	KEGG PATHWAY	10/3536	25/12942	0.117218	0.4762	Metabolism	Metabolism of terpenoids and polyketides	Glyur000390s00023104|Glyur000079s00008938|Glyur000027s00001586|Glyur000316s00018258|Glyur000023s00004915|Glyur002779s00039770|Glyur000176s00012122|Glyur000718s00020287|Glyur000021s00002731|Glyur000179s00010696	Glyur000390s00023104;Glyur000079s00008938;Glyur000027s00001586;Glyur000316s00018258;Glyur000023s00004915;Glyur002779s00039770;Glyur000176s00012122;Glyur000718s00020287;Glyur000021s00002731;Glyur000179s00010696
33	map00562	Inositol phosphate metabolism	KEGG PATHWAY	33/3536	100/12942	0.122709	0.483398	Metabolism	Carbohydrate metabolism	Glyur003222s00038187|Glyur002586s00041709|Glyur000023s00004910|Glyur000197s00010091|Glyur000197s00010090|Glyur002390s00036720|Glyur000512s00017079|Glyur000253s00020235|Glyur000253s00020236|Glyur000271s00015164|Glyur000023s00004909|Glyur001181s00045996|Glyur000519s00019087|Glyur001053s00027296|Glyur000548s00021031|Glyur001845s00034619|Glyur000014s00002508|Glyur000751s00027021|Glyur000279s00013258|…	Glyur003222s00038187;Glyur002586s00041709;Glyur000023s00004910;Glyur000197s00010091;Glyur000197s00010090;Glyur002390s00036720;Glyur000512s00017079;Glyur000253s00020235;Glyur000253s00020236;Glyur000271s00015164;Glyur000023s00004909;Glyur001181s00045996;Glyur000519s00019087;Glyur001053s00027296;Glyur000548s00021031;Glyur001845s00034619;Glyur000014s00002508;Glyur000751s00027021;Glyur000279s00013258;…
26	map00460	Cyanoamino acid metabolism	KEGG PATHWAY	26/3536	76/12942	0.112229	0.486328	Metabolism	Metabolism of other amino acids	Glyur001542s00036587|Glyur000704s00022940|Glyur000022s00002040|Glyur002367s00033922|Glyur003893s00036357|Glyur007039s00046701|Glyur000585s00027748|Glyur003239s00035875|Glyur000615s00024012|Glyur000753s00021274|Glyur000379s00015023|Glyur005750s00044398|Glyur000214s00016036|Glyur001369s00030297|Glyur000525s00018799|Glyur000322s00020890|Glyur003239s00035880|Glyur000275s00017060|Glyur000455s00015985|…	Glyur001542s00036587;Glyur000704s00022940;Glyur000022s00002040;Glyur002367s00033922;Glyur003893s00036357;Glyur007039s00046701;Glyur000585s00027748;Glyur003239s00035875;Glyur000615s00024012;Glyur000753s00021274;Glyur000379s00015023;Glyur005750s00044398;Glyur000214s00016036;Glyur001369s00030297;Glyur000525s00018799;Glyur000322s00020890;Glyur003239s00035880;Glyur000275s00017060;Glyur000455s00015985;…
32	map04070	Phosphatidylinositol signaling system	KEGG PATHWAY	32/3536	98/12942	0.141604	0.541426	Environmental Information Processing	Signal transduction	Glyur002586s00041709|Glyur000109s00010637|Glyur000197s00010091|Glyur000197s00010090|Glyur002390s00036720|Glyur002588s00040671|Glyur000512s00017079|Glyur000253s00020235|Glyur000253s00020236|Glyur000271s00015164|Glyur000023s00004909|Glyur004852s00042264|Glyur000849s00021642|Glyur000231s00022070|Glyur001053s00027296|Glyur000455s00015983|Glyur000014s00002508|Glyur000751s00027021|Glyur000159s00010247|…	Glyur002586s00041709;Glyur000109s00010637;Glyur000197s00010091;Glyur000197s00010090;Glyur002390s00036720;Glyur002588s00040671;Glyur000512s00017079;Glyur000253s00020235;Glyur000253s00020236;Glyur000271s00015164;Glyur000023s00004909;Glyur004852s00042264;Glyur000849s00021642;Glyur000231s00022070;Glyur001053s00027296;Glyur000455s00015983;Glyur000014s00002508;Glyur000751s00027021;Glyur000159s00010247;…
5	map00603	Glycosphingolipid biosynthesis - globo and isoglobo series	KEGG PATHWAY	5/3536	11/12942	0.155235	0.576586	Metabolism	Glycan biosynthesis and metabolism	Glyur000465s00024384|Glyur000354s00015195|Glyur000478s00024548|Glyur001575s00033026|Glyur000556s00025912	Glyur000465s00024384;Glyur000354s00015195;Glyur000478s00024548;Glyur001575s00033026;Glyur000556s00025912
28	map00941	Flavonoid biosynthesis	KEGG PATHWAY	28/3536	89/12942	0.221451	0.654287	Metabolism	Biosynthesis of other secondary metabolites	Glyur001446s00035038|Glyur000710s00027832|Glyur000051s00003428|Glyur000002s00000296|Glyur000397s00020478|Glyur000230s00016887|Glyur001511s00039606|Glyur000740s00028693|Glyur005223s00044641|Glyur001511s00039602|Glyur000223s00013797|Glyur000223s00013796|Glyur000821s00020778|Glyur003224s00039104|Glyur000775s00025736|Glyur000013s00003277|Glyur000959s00024500|Glyur003107s00034856|Glyur002606s00033945|…	Glyur001446s00035038;Glyur000710s00027832;Glyur000051s00003428;Glyur000002s00000296;Glyur000397s00020478;Glyur000230s00016887;Glyur001511s00039606;Glyur000740s00028693;Glyur005223s00044641;Glyur001511s00039602;Glyur000223s00013797;Glyur000223s00013796;Glyur000821s00020778;Glyur003224s00039104;Glyur000775s00025736;Glyur000013s00003277;Glyur000959s00024500;Glyur003107s00034856;Glyur002606s00033945;…
24	map00030	Pentose phosphate pathway	KEGG PATHWAY	24/3536	76/12942	0.237101	0.65581	Metabolism	Carbohydrate metabolism	Glyur000376s00018696|Glyur000011s00000650|Glyur000089s00008813|Glyur000017s00002425|Glyur000293s00015240|Glyur001941s00031286|Glyur001207s00025866|Glyur000503s00017773|Glyur000641s00026549|Glyur000699s00025418|Glyur000271s00015167|Glyur000940s00031346|Glyur000075s00007171|Glyur000753s00021276|Glyur000644s00020341|Glyur000035s00004969|Glyur003181s00042648|Glyur000809s00030664|Glyur000252s00012685|…	Glyur000376s00018696;Glyur000011s00000650;Glyur000089s00008813;Glyur000017s00002425;Glyur000293s00015240;Glyur001941s00031286;Glyur001207s00025866;Glyur000503s00017773;Glyur000641s00026549;Glyur000699s00025418;Glyur000271s00015167;Glyur000940s00031346;Glyur000075s00007171;Glyur000753s00021276;Glyur000644s00020341;Glyur000035s00004969;Glyur003181s00042648;Glyur000809s00030664;Glyur000252s00012685;…
8	map00450	Selenocompound metabolism	KEGG PATHWAY	8/3536	22/12942	0.2326	0.657349	Metabolism	Metabolism of other amino acids	Glyur000119s00012163|Glyur000037s00002616|Glyur000008s00001256|Glyur003419s00039752|Glyur002632s00037704|Glyur002632s00037708|Glyur000103s00007434|Glyur000110s00011791	Glyur000119s00012163;Glyur000037s00002616;Glyur000008s00001256;Glyur003419s00039752;Glyur002632s00037704;Glyur002632s00037708;Glyur000103s00007434;Glyur000110s00011791
26	map00071	Fatty acid degradation	KEGG PATHWAY	26/3536	82/12942	0.218531	0.660675	Metabolism	Lipid metabolism	Glyur000200s00011170|Glyur000357s00018118|Glyur003456s00036215|Glyur000014s00002546|Glyur001144s00035322|Glyur000049s00003138|Glyur000033s00008625|Glyur000073s00007816|Glyur000173s00011844|Glyur004270s00044169|Glyur002666s00040270|Glyur000902s00028777|Glyur011004s00045734|Glyur000353s00015530|Glyur001297s00038236|Glyur000245s00014674|Glyur000966s00025849|Glyur001849s00031475|Glyur000065s00004290|…	Glyur000200s00011170;Glyur000357s00018118;Glyur003456s00036215;Glyur000014s00002546;Glyur001144s00035322;Glyur000049s00003138;Glyur000033s00008625;Glyur000073s00007816;Glyur000173s00011844;Glyur004270s00044169;Glyur002666s00040270;Glyur000902s00028777;Glyur011004s00045734;Glyur000353s00015530;Glyur001297s00038236;Glyur000245s00014674;Glyur000966s00025849;Glyur001849s00031475;Glyur000065s00004290;…
6	map00903	Limonene and pinene degradation	KEGG PATHWAY	6/3536	15/12942	0.203948	0.662831	Metabolism	Metabolism of terpenoids and polyketides	Glyur000200s00011170|Glyur001144s00035322|Glyur000966s00025849|Glyur000245s00014674|Glyur000073s00007816|Glyur006220s00043163	Glyur000200s00011170;Glyur001144s00035322;Glyur000966s00025849;Glyur000245s00014674;Glyur000073s00007816;Glyur006220s00043163
27	map00052	Galactose metabolism	KEGG PATHWAY	27/3536	86/12942	0.230416	0.665646	Metabolism	Carbohydrate metabolism	Glyur001871s00035348|Glyur000011s00000650|Glyur001575s00033026|Glyur000115s00008227|Glyur000151s00010720|Glyur000478s00024548|Glyur000641s00026549|Glyur000109s00010613|Glyur002879s00039185|Glyur000049s00003133|Glyur000753s00021276|Glyur000118s00009671|Glyur000005s00001105|Glyur000021s00002759|Glyur000296s00018750|Glyur000036s00004655|Glyur000083s00006969|Glyur000020s00001784|Glyur000269s00013919|…	Glyur001871s00035348;Glyur000011s00000650;Glyur001575s00033026;Glyur000115s00008227;Glyur000151s00010720;Glyur000478s00024548;Glyur000641s00026549;Glyur000109s00010613;Glyur002879s00039185;Glyur000049s00003133;Glyur000753s00021276;Glyur000118s00009671;Glyur000005s00001105;Glyur000021s00002759;Glyur000296s00018750;Glyur000036s00004655;Glyur000083s00006969;Glyur000020s00001784;Glyur000269s00013919;…
59	map00010	Glycolysis / Gluconeogenesis	KEGG PATHWAY	59/3536	194/12942	0.185492	0.669834	Metabolism	Carbohydrate metabolism	Glyur000011s00000650|Glyur000200s00011170|Glyur000156s00011995|Glyur000089s00008813|Glyur002666s00040270|Glyur000017s00002425|Glyur000138s00011702|Glyur006220s00043163|Glyur000020s00001784|Glyur000064s00005625|Glyur000641s00026549|Glyur000109s00010613|Glyur003456s00036215|Glyur001990s00033281|Glyur000939s00023542|Glyur000699s00025418|Glyur003570s00039991|Glyur004823s00043161|Glyur000071s00005222|…	Glyur000011s00000650;Glyur000200s00011170;Glyur000156s00011995;Glyur000089s00008813;Glyur002666s00040270;Glyur000017s00002425;Glyur000138s00011702;Glyur006220s00043163;Glyur000020s00001784;Glyur000064s00005625;Glyur000641s00026549;Glyur000109s00010613;Glyur003456s00036215;Glyur001990s00033281;Glyur000939s00023542;Glyur000699s00025418;Glyur003570s00039991;Glyur004823s00043161;Glyur000071s00005222;…
13	map00945	Stilbenoid, diarylheptanoid and gingerol biosynthesis	KEGG PATHWAY	13/3536	38/12942	0.216823	0.671117	Metabolism	Biosynthesis of other secondary metabolites	Glyur000588s00020445|Glyur000230s00016887|Glyur001446s00035038|Glyur005223s00044641|Glyur000710s00027832|Glyur001233s00029977|Glyur000013s00003277|Glyur000002s00000296|Glyur000740s00028693|Glyur001446s00035041|Glyur001446s00035040|Glyur000821s00020778|Glyur000230s00016892	Glyur000588s00020445;Glyur000230s00016887;Glyur001446s00035038;Glyur005223s00044641;Glyur000710s00027832;Glyur001233s00029977;Glyur000013s00003277;Glyur000002s00000296;Glyur000740s00028693;Glyur001446s00035041;Glyur001446s00035040;Glyur000821s00020778;Glyur000230s00016892
7	map00780	Biotin metabolism	KEGG PATHWAY	7/3536	18/12942	0.19777	0.676583	Metabolism	Metabolism of cofactors and vitamins	Glyur002131s00035386|Glyur000178s00013181|Glyur002188s00037689|Glyur001521s00036666|Glyur000592s00020586|Glyur001149s00024735|Glyur000036s00004676	Glyur002131s00035386;Glyur000178s00013181;Glyur002188s00037689;Glyur001521s00036666;Glyur000592s00020586;Glyur001149s00024735;Glyur000036s00004676
11	map00590	Arachidonic acid metabolism	KEGG PATHWAY	11/3536	31/12942	0.203467	0.678222	Metabolism	Lipid metabolism	Glyur000595s00018295|Glyur000360s00014631|Glyur001163s00025209|Glyur000006s00001701|Glyur000252s00012680|Glyur001681s00028852|Glyur000753s00021274|Glyur000128s00010817|Glyur000165s00008522|Glyur007040s00047147|Glyur000019s00002090	Glyur000595s00018295;Glyur000360s00014631;Glyur001163s00025209;Glyur000006s00001701;Glyur000252s00012680;Glyur001681s00028852;Glyur000753s00021274;Glyur000128s00010817;Glyur000165s00008522;Glyur007040s00047147;Glyur000019s00002090
45	map03030	DNA replication	KEGG PATHWAY	45/3536	146/12942	0.193609	0.680248	Genetic Information Processing	Replication and repair	Glyur000823s00027903|Glyur002329s00036878|Glyur001958s00032474|Glyur001326s00026357|Glyur001740s00035375|Glyur000489s00017494|Glyur000097s00008299|Glyur000280s00015697|Glyur000145s00010119|Glyur001716s00035282|Glyur000063s00005849|Glyur000261s00014370|Glyur000924s00030906|Glyur000002s00000250|Glyur000257s00022033|Glyur003219s00042336|Glyur000084s00009536|Glyur000175s00012081|Glyur000545s00023415|…	Glyur000823s00027903;Glyur002329s00036878;Glyur001958s00032474;Glyur001326s00026357;Glyur001740s00035375;Glyur000489s00017494;Glyur000097s00008299;Glyur000280s00015697;Glyur000145s00010119;Glyur001716s00035282;Glyur000063s00005849;Glyur000261s00014370;Glyur000924s00030906;Glyur000002s00000250;Glyur000257s00022033;Glyur003219s00042336;Glyur000084s00009536;Glyur000175s00012081;Glyur000545s00023415;…
16	map00910	Nitrogen metabolism	KEGG PATHWAY	16/3536	48/12942	0.216595	0.686764	Metabolism	Energy metabolism	Glyur002517s00037498|Glyur000516s00022247|Glyur002875s00044415|Glyur000047s00003991|Glyur000006s00001623|Glyur002517s00037494|Glyur006379s00042445|Glyur000239s00017904|Glyur004188s00042959|Glyur005002s00040156|Glyur000722s00018853|Glyur000616s00026610|Glyur001001s00027991|Glyur002063s00039888|Glyur000482s00021743|Glyur000608s00025887	Glyur002517s00037498;Glyur000516s00022247;Glyur002875s00044415;Glyur000047s00003991;Glyur000006s00001623;Glyur002517s00037494;Glyur006379s00042445;Glyur000239s00017904;Glyur004188s00042959;Glyur005002s00040156;Glyur000722s00018853;Glyur000616s00026610;Glyur001001s00027991;Glyur002063s00039888;Glyur000482s00021743;Glyur000608s00025887
30	map00260	Glycine, serine and threonine metabolism	KEGG PATHWAY	30/3536	98/12942	0.264295	0.687167	Metabolism	Amino acid metabolism	Glyur000029s00003617|Glyur002367s00033922|Glyur000138s00011702|Glyur000016s00003056|Glyur000263s00013588|Glyur000500s00018166|Glyur000291s00016232|Glyur000101s00010300|Glyur000101s00010301|Glyur001369s00030297|Glyur000002s00000212|Glyur000048s00002214|Glyur000572s00019035|Glyur012510s00047848|Glyur000945s00028139|Glyur003541s00037730|Glyur000322s00020890|Glyur000024s00006658|Glyur000102s00010967|…	Glyur000029s00003617;Glyur002367s00033922;Glyur000138s00011702;Glyur000016s00003056;Glyur000263s00013588;Glyur000500s00018166;Glyur000291s00016232;Glyur000101s00010300;Glyur000101s00010301;Glyur001369s00030297;Glyur000002s00000212;Glyur000048s00002214;Glyur000572s00019035;Glyur012510s00047848;Glyur000945s00028139;Glyur003541s00037730;Glyur000322s00020890;Glyur000024s00006658;Glyur000102s00010967;…
31	map00710	Carbon fixation in photosynthetic organisms	KEGG PATHWAY	31/3536	101/12942	0.254438	0.689104	Metabolism	Energy metabolism	Glyur001652s00038196|Glyur000017s00002425|Glyur000293s00015240|Glyur000209s00013464|Glyur001207s00025866|Glyur001133s00027784|Glyur001973s00030832|Glyur000089s00008813|Glyur001990s00033281|Glyur004427s00043200|Glyur000557s00018784|Glyur000363s00015359|Glyur000075s00007171|Glyur000644s00020341|Glyur004422s00040310|Glyur002881s00043901|Glyur002220s00035924|Glyur001994s00033877|Glyur000126s00013646|…	Glyur001652s00038196;Glyur000017s00002425;Glyur000293s00015240;Glyur000209s00013464;Glyur001207s00025866;Glyur001133s00027784;Glyur001973s00030832;Glyur000089s00008813;Glyur001990s00033281;Glyur004427s00043200;Glyur000557s00018784;Glyur000363s00015359;Glyur000075s00007171;Glyur000644s00020341;Glyur004422s00040310;Glyur002881s00043901;Glyur002220s00035924;Glyur001994s00033877;Glyur000126s00013646;…
12	map00730	Thiamine metabolism	KEGG PATHWAY	12/3536	36/12942	0.261106	0.692731	Metabolism	Metabolism of cofactors and vitamins	Glyur001653s00028824|Glyur000986s00028876|Glyur000055s00004581|Glyur000033s00008647|Glyur000742s00025064|Glyur000189s00009616|Glyur000082s00007576|Glyur000022s00001993|Glyur000368s00021704|Glyur001263s00024656|Glyur000010s00000916|Glyur000691s00031260	Glyur001653s00028824;Glyur000986s00028876;Glyur000055s00004581;Glyur000033s00008647;Glyur000742s00025064;Glyur000189s00009616;Glyur000082s00007576;Glyur000022s00001993;Glyur000368s00021704;Glyur001263s00024656;Glyur000010s00000916;Glyur000691s00031260
20	map00310	Lysine degradation	KEGG PATHWAY	20/3536	64/12942	0.280869	0.702173	Metabolism	Amino acid metabolism	Glyur000171s00016622|Glyur000380s00017129|Glyur000200s00011170|Glyur000234s00015095|Glyur000805s00021383|Glyur001060s00031982|Glyur001144s00035322|Glyur000101s00010300|Glyur000101s00010301|Glyur000966s00025849|Glyur000073s00007816|Glyur000173s00011844|Glyur000161s00011259|Glyur000280s00015689|Glyur002905s00040691|Glyur006220s00043163|Glyur000049s00003160|Glyur003412s00038996|Glyur000245s00014674|…	Glyur000171s00016622;Glyur000380s00017129;Glyur000200s00011170;Glyur000234s00015095;Glyur000805s00021383;Glyur001060s00031982;Glyur001144s00035322;Glyur000101s00010300;Glyur000101s00010301;Glyur000966s00025849;Glyur000073s00007816;Glyur000173s00011844;Glyur000161s00011259;Glyur000280s00015689;Glyur002905s00040691;Glyur006220s00043163;Glyur000049s00003160;Glyur003412s00038996;Glyur000245s00014674;…
8	map00760	Nicotinate and nicotinamide metabolism	KEGG PATHWAY	8/3536	23/12942	0.276776	0.705506	Metabolism	Metabolism of cofactors and vitamins	Glyur000216s00014165|Glyur000007s00002886|Glyur000720s00020695|Glyur000653s00025431|Glyur000018s00003757|Glyur000087s00008546|Glyur000973s00026297|Glyur000092s00007496	Glyur000216s00014165;Glyur000007s00002886;Glyur000720s00020695;Glyur000653s00025431;Glyur000018s00003757;Glyur000087s00008546;Glyur000973s00026297;Glyur000092s00007496
45	map03440	Homologous recombination	KEGG PATHWAY	45/3536	152/12942	0.29004	0.711419	Genetic Information Processing	Replication and repair	Glyur000823s00027903|Glyur003588s00042588|Glyur000192s00009360|Glyur002122s00037776|Glyur000783s00023120|Glyur002329s00036878|Glyur001740s00035375|Glyur000489s00017494|Glyur000097s00008299|Glyur000280s00015697|Glyur001720s00031701|Glyur000804s00033423|Glyur000153s00013712|Glyur000413s00015453|Glyur000077s00006703|Glyur000145s00010119|Glyur000160s00019161|Glyur000112s00012324|Glyur000084s00009536|…	Glyur000823s00027903;Glyur003588s00042588;Glyur000192s00009360;Glyur002122s00037776;Glyur000783s00023120;Glyur002329s00036878;Glyur001740s00035375;Glyur000489s00017494;Glyur000097s00008299;Glyur000280s00015697;Glyur001720s00031701;Glyur000804s00033423;Glyur000153s00013712;Glyur000413s00015453;Glyur000077s00006703;Glyur000145s00010119;Glyur000160s00019161;Glyur000112s00012324;Glyur000084s00009536;…
76	map04144	Endocytosis	KEGG PATHWAY	76/3536	263/12942	0.302661	0.728629	Cellular Processes	Transport and catabolism	Glyur000002s00000299|Glyur001601s00027179|Glyur000306s00014011|Glyur001600s00030355|Glyur000548s00021040|Glyur001422s00031020|Glyur000021s00002748|Glyur000059s00006289|Glyur000378s00022523|Glyur000039s00004205|Glyur000250s00014093|Glyur002586s00041709|Glyur000378s00022525|Glyur000221s00012520|Glyur000003s00001172|Glyur000399s00017811|Glyur000009s00001443|Glyur002347s00039121|Glyur000219s00011555|…	Glyur000002s00000299;Glyur001601s00027179;Glyur000306s00014011;Glyur001600s00030355;Glyur000548s00021040;Glyur001422s00031020;Glyur000021s00002748;Glyur000059s00006289;Glyur000378s00022523;Glyur000039s00004205;Glyur000250s00014093;Glyur002586s00041709;Glyur000378s00022525;Glyur000221s00012520;Glyur000003s00001172;Glyur000399s00017811;Glyur000009s00001443;Glyur002347s00039121;Glyur000219s00011555;…
46	map03018	RNA degradation	KEGG PATHWAY	46/3536	157/12942	0.315784	0.746398	Genetic Information Processing	Folding, sorting and degradation	Glyur000082s00007597|Glyur000011s00000650|Glyur000277s00017310|Glyur000426s00022724|Glyur000116s00009255|Glyur000074s00005575|Glyur000114s00010457|Glyur000156s00011995|Glyur000003s00001251|Glyur000093s00009368|Glyur000683s00025143|Glyur000162s00009899|Glyur000341s00020128|Glyur000033s00008640|Glyur000248s00011308|Glyur000363s00015377|Glyur000177s00010919|Glyur000324s00015445|Glyur000391s00016072|…	Glyur000082s00007597;Glyur000011s00000650;Glyur000277s00017310;Glyur000426s00022724;Glyur000116s00009255;Glyur000074s00005575;Glyur000114s00010457;Glyur000156s00011995;Glyur000003s00001251;Glyur000093s00009368;Glyur000683s00025143;Glyur000162s00009899;Glyur000341s00020128;Glyur000033s00008640;Glyur000248s00011308;Glyur000363s00015377;Glyur000177s00010919;Glyur000324s00015445;Glyur000391s00016072;…
25	map00051	Fructose and mannose metabolism	KEGG PATHWAY	25/3536	84/12942	0.346035	0.803294	Metabolism	Carbohydrate metabolism	Glyur000028s00003509|Glyur002175s00041164|Glyur000089s00008813|Glyur000313s00016920|Glyur000734s00026316|Glyur000017s00002425|Glyur000003s00001233|Glyur000134s00009765|Glyur000011s00000650|Glyur001880s00033691|Glyur000075s00007171|Glyur000753s00021276|Glyur000035s00004969|Glyur000118s00009671|Glyur000644s00020341|Glyur000140s00011471|Glyur001575s00033025|Glyur000798s00031092|Glyur001647s00032312|…	Glyur000028s00003509;Glyur002175s00041164;Glyur000089s00008813;Glyur000313s00016920;Glyur000734s00026316;Glyur000017s00002425;Glyur000003s00001233;Glyur000134s00009765;Glyur000011s00000650;Glyur001880s00033691;Glyur000075s00007171;Glyur000753s00021276;Glyur000035s00004969;Glyur000118s00009671;Glyur000644s00020341;Glyur000140s00011471;Glyur001575s00033025;Glyur000798s00031092;Glyur001647s00032312;…
4	map03450	Non-homologous end-joining	KEGG PATHWAY	4/3536	11/12942	0.35226	0.8034	Genetic Information Processing	Replication and repair	Glyur001991s00035741|Glyur000046s00004797|Glyur001720s00031701|Glyur002103s00033476	Glyur001991s00035741;Glyur000046s00004797;Glyur001720s00031701;Glyur002103s00033476
29	map03008	Ribosome biogenesis in eukaryotes	KEGG PATHWAY	29/3536	99/12942	0.365647	0.819553	Genetic Information Processing	Translation	Glyur000360s00014635|Glyur000259s00016760|Glyur000019s00002150|Glyur000127s00009150|Glyur000670s00020748|Glyur000051s00003441|Glyur000568s00030987|Glyur001836s00028581|Glyur000754s00024704|Glyur000477s00024394|Glyur000052s00005803|Glyur002421s00038665|Glyur001186s00029881|Glyur001234s00026344|Glyur000084s00009507|Glyur000003s00001240|Glyur001333s00028410|Glyur000201s00012347|Glyur001618s00028954|…	Glyur000360s00014635;Glyur000259s00016760;Glyur000019s00002150;Glyur000127s00009150;Glyur000670s00020748;Glyur000051s00003441;Glyur000568s00030987;Glyur001836s00028581;Glyur000754s00024704;Glyur000477s00024394;Glyur000052s00005803;Glyur002421s00038665;Glyur001186s00029881;Glyur001234s00026344;Glyur000084s00009507;Glyur000003s00001240;Glyur001333s00028410;Glyur000201s00012347;Glyur001618s00028954;…
18	map03410	Base excision repair	KEGG PATHWAY	18/3536	61/12942	0.397353	0.846818	Genetic Information Processing	Replication and repair	Glyur000063s00005891|Glyur000145s00010119|Glyur000018s00003724|Glyur001732s00023324|Glyur000470s00020966|Glyur001814s00036627|Glyur000027s00001578|Glyur000029s00003626|Glyur000077s00006711|Glyur001204s00024991|Glyur000489s00017494|Glyur001083s00026394|Glyur000545s00023415|Glyur000210s00014457|Glyur000093s00009410|Glyur001387s00040335|Glyur000104s00005999|Glyur002103s00033476	Glyur000063s00005891;Glyur000145s00010119;Glyur000018s00003724;Glyur001732s00023324;Glyur000470s00020966;Glyur001814s00036627;Glyur000027s00001578;Glyur000029s00003626;Glyur000077s00006711;Glyur001204s00024991;Glyur000489s00017494;Glyur001083s00026394;Glyur000545s00023415;Glyur000210s00014457;Glyur000093s00009410;Glyur001387s00040335;Glyur000104s00005999;Glyur002103s00033476
7	map00430	Taurine and hypotaurine metabolism	KEGG PATHWAY	7/3536	22/12942	0.39433	0.854382	Metabolism	Metabolism of other amino acids	Glyur001026s00034303|Glyur000234s00015088|Glyur001738s00030225|Glyur000476s00022389|Glyur000753s00021274|Glyur000255s00016813|Glyur001518s00034893	Glyur001026s00034303;Glyur000234s00015088;Glyur001738s00030225;Glyur000476s00022389;Glyur000753s00021274;Glyur000255s00016813;Glyur001518s00034893
11	map00920	Sulfur metabolism	KEGG PATHWAY	11/3536	36/12942	0.391716	0.863104	Metabolism	Energy metabolism	Glyur000119s00012163|Glyur000008s00001256|Glyur000026s00001913|Glyur000515s00023218|Glyur000037s00002675|Glyur000064s00005614|Glyur000044s00005132|Glyur000492s00023521|Glyur000758s00019986|Glyur000705s00027468|Glyur003111s00038647	Glyur000119s00012163;Glyur000008s00001256;Glyur000026s00001913;Glyur000515s00023218;Glyur000037s00002675;Glyur000064s00005614;Glyur000044s00005132;Glyur000492s00023521;Glyur000758s00019986;Glyur000705s00027468;Glyur003111s00038647
15	map00906	Carotenoid biosynthesis	KEGG PATHWAY	15/3536	51/12942	0.42039	0.867471	Metabolism	Metabolism of terpenoids and polyketides	Glyur001118s00030855|Glyur000692s00016539|Glyur000037s00002596|Glyur000426s00022723|Glyur000683s00025154|Glyur000164s00014494|Glyur000141s00009797|Glyur002310s00039389|Glyur000349s00021101|Glyur000297s00023404|Glyur000528s00024898|Glyur000653s00025440|Glyur001132s00025468|Glyur001132s00025477|Glyur002638s00042496	Glyur001118s00030855;Glyur000692s00016539;Glyur000037s00002596;Glyur000426s00022723;Glyur000683s00025154;Glyur000164s00014494;Glyur000141s00009797;Glyur002310s00039389;Glyur000349s00021101;Glyur000297s00023404;Glyur000528s00024898;Glyur000653s00025440;Glyur001132s00025468;Glyur001132s00025477;Glyur002638s00042496
2	map00901	Indole alkaloid biosynthesis	KEGG PATHWAY	2/3536	5/12942	0.416082	0.872429	Metabolism	Biosynthesis of other secondary metabolites	Glyur000054s00005322|Glyur001841s00029506	Glyur000054s00005322;Glyur001841s00029506
17	map00061	Fatty acid biosynthesis	KEGG PATHWAY	17/3536	59/12942	0.447114	0.894228	Metabolism	Lipid metabolism	Glyur000245s00014697|Glyur001521s00036666|Glyur001297s00038236|Glyur001235s00033384|Glyur000038s00004507|Glyur000049s00003138|Glyur000418s00021353|Glyur002188s00037689|Glyur000178s00013181|Glyur000144s00012207|Glyur002131s00035386|Glyur000065s00004290|Glyur000592s00020586|Glyur001149s00024735|Glyur000085s00008877|Glyur000036s00004676|Glyur001982s00031838	Glyur000245s00014697;Glyur001521s00036666;Glyur001297s00038236;Glyur001235s00033384;Glyur000038s00004507;Glyur000049s00003138;Glyur000418s00021353;Glyur002188s00037689;Glyur000178s00013181;Glyur000144s00012207;Glyur002131s00035386;Glyur000065s00004290;Glyur000592s00020586;Glyur001149s00024735;Glyur000085s00008877;Glyur000036s00004676;Glyur001982s00031838
17	map02010	ABC transporters	KEGG PATHWAY	17/3536	59/12942	0.447114	0.894228	Environmental Information Processing	Membrane transport	Glyur000092s00007529|Glyur004892s00040930|Glyur000496s00030944|Glyur000496s00030943|Glyur000341s00020139|Glyur000054s00005320|Glyur000025s00003306|Glyur000764s00026017|Glyur000019s00002153|Glyur001765s00026140|Glyur000870s00029775|Glyur001281s00028026|Glyur000300s00017256|Glyur000315s00012767|Glyur002753s00038581|Glyur000913s00026129|Glyur000152s00012718	Glyur000092s00007529;Glyur004892s00040930;Glyur000496s00030944;Glyur000496s00030943;Glyur000341s00020139;Glyur000054s00005320;Glyur000025s00003306;Glyur000764s00026017;Glyur000019s00002153;Glyur001765s00026140;Glyur000870s00029775;Glyur001281s00028026;Glyur000300s00017256;Glyur000315s00012767;Glyur002753s00038581;Glyur000913s00026129;Glyur000152s00012718
7	map00944	Flavone and flavonol biosynthesis	KEGG PATHWAY	7/3536	23/12942	0.44576	0.905451	Metabolism	Biosynthesis of other secondary metabolites	Glyur000775s00025736|Glyur000775s00025737|Glyur000775s00025733|Glyur004334s00044791|Glyur003560s00045085|Glyur000897s00031604|Glyur000897s00031606	Glyur000775s00025736;Glyur000775s00025737;Glyur000775s00025733;Glyur004334s00044791;Glyur003560s00045085;Glyur000897s00031604;Glyur000897s00031606
6	map00750	Vitamin B6 metabolism	KEGG PATHWAY	6/3536	20/12942	0.477413	0.912702	Metabolism	Metabolism of cofactors and vitamins	Glyur000236s00014224|Glyur001321s00031438|Glyur000024s00006658|Glyur000727s00025951|Glyur000037s00002671|Glyur001048s00031765	Glyur000236s00014224;Glyur001321s00031438;Glyur000024s00006658;Glyur000727s00025951;Glyur000037s00002671;Glyur001048s00031765
1	map00601	Glycosphingolipid biosynthesis - lacto and neolacto series	KEGG PATHWAY	1/3536	2/12942	0.471805	0.915442	Metabolism	Glycan biosynthesis and metabolism	Glyur000465s00024384	Glyur000465s00024384
19	map00410	beta-Alanine metabolism	KEGG PATHWAY	19/3536	68/12942	0.500367	0.929252	Metabolism	Metabolism of other amino acids	Glyur000410s00016197|Glyur000200s00011170|Glyur006220s00043163|Glyur000014s00002546|Glyur000141s00009815|Glyur000234s00015088|Glyur001144s00035322|Glyur000476s00022389|Glyur001881s00033138|Glyur000966s00025849|Glyur000073s00007816|Glyur001642s00033440|Glyur001011s00030361|Glyur000960s00023950|Glyur012510s00047848|Glyur000008s00001338|Glyur000972s00027753|Glyur000945s00028139|Glyur000245s00014674	Glyur000410s00016197;Glyur000200s00011170;Glyur006220s00043163;Glyur000014s00002546;Glyur000141s00009815;Glyur000234s00015088;Glyur001144s00035322;Glyur000476s00022389;Glyur001881s00033138;Glyur000966s00025849;Glyur000073s00007816;Glyur001642s00033440;Glyur001011s00030361;Glyur000960s00023950;Glyur012510s00047848;Glyur000008s00001338;Glyur000972s00027753;Glyur000945s00028139;Glyur000245s00014674
4	map00261	Monobactam biosynthesis	KEGG PATHWAY	4/3536	13/12942	0.493258	0.929326	Metabolism	Biosynthesis of other secondary metabolites	Glyur003541s00037730|Glyur000008s00001256|Glyur000172s00014918|Glyur000500s00018166	Glyur003541s00037730;Glyur000008s00001256;Glyur000172s00014918;Glyur000500s00018166
3	map00966	Glucosinolate biosynthesis	KEGG PATHWAY	3/3536	10/12942	0.542862	0.993972	Metabolism	Biosynthesis of other secondary metabolites	Glyur007039s00046701|Glyur000212s00017531|Glyur000266s00012629	Glyur007039s00046701;Glyur000212s00017531;Glyur000266s00012629
33	map03040	Spliceosome	KEGG PATHWAY	33/3536	242/12942	1	1	Genetic Information Processing	Transcription	Glyur000306s00014011|Glyur002174s00038642|Glyur000022s00002005|Glyur000471s00019779|Glyur000127s00009174|Glyur000573s00021778|Glyur000201s00012352|Glyur002147s00034571|Glyur000145s00010131|Glyur000099s00014967|Glyur000593s00016431|Glyur000002s00000211|Glyur000097s00008344|Glyur000647s00023057|Glyur000959s00024505|Glyur000306s00014004|Glyur000205s00012946|Glyur000123s00008433|Glyur000834s00025309|…	Glyur000306s00014011;Glyur002174s00038642;Glyur000022s00002005;Glyur000471s00019779;Glyur000127s00009174;Glyur000573s00021778;Glyur000201s00012352;Glyur002147s00034571;Glyur000145s00010131;Glyur000099s00014967;Glyur000593s00016431;Glyur000002s00000211;Glyur000097s00008344;Glyur000647s00023057;Glyur000959s00024505;Glyur000306s00014004;Glyur000205s00012946;Glyur000123s00008433;Glyur000834s00025309;…
16	map04130	SNARE interactions in vesicular transport	KEGG PATHWAY	16/3536	59/12942	0.563465	1	Genetic Information Processing	Folding, sorting and degradation	Glyur000453s00023828|Glyur000627s00029174|Glyur001007s00026094|Glyur000876s00020504|Glyur000141s00009806|Glyur000023s00004931|Glyur002478s00041719|Glyur000683s00025145|Glyur000081s00006777|Glyur000170s00011029|Glyur002172s00044459|Glyur002140s00029363|Glyur000673s00024283|Glyur000615s00024007|Glyur000170s00011026|Glyur000364s00018047	Glyur000453s00023828;Glyur000627s00029174;Glyur001007s00026094;Glyur000876s00020504;Glyur000141s00009806;Glyur000023s00004931;Glyur002478s00041719;Glyur000683s00025145;Glyur000081s00006777;Glyur000170s00011029;Glyur002172s00044459;Glyur002140s00029363;Glyur000673s00024283;Glyur000615s00024007;Glyur000170s00011026;Glyur000364s00018047
17	map00020	Citrate cycle (TCA cycle)	KEGG PATHWAY	17/3536	63/12942	0.571865	1	Metabolism	Carbohydrate metabolism	Glyur000548s00021018|Glyur000363s00015359|Glyur003833s00037808|Glyur000029s00003647|Glyur000126s00013646|Glyur000961s00028332|Glyur002527s00037573|Glyur000327s00026460|Glyur000557s00018784|Glyur000161s00011259|Glyur000103s00007429|Glyur000145s00010143|Glyur000793s00026497|Glyur001086s00029539|Glyur001088s00027869|Glyur000240s00016377|Glyur002220s00035924	Glyur000548s00021018;Glyur000363s00015359;Glyur003833s00037808;Glyur000029s00003647;Glyur000126s00013646;Glyur000961s00028332;Glyur002527s00037573;Glyur000327s00026460;Glyur000557s00018784;Glyur000161s00011259;Glyur000103s00007429;Glyur000145s00010143;Glyur000793s00026497;Glyur001086s00029539;Glyur001088s00027869;Glyur000240s00016377;Glyur002220s00035924
1	map00942	Anthocyanin biosynthesis	KEGG PATHWAY	1/3536	3/12942	0.61614	1	Metabolism	Biosynthesis of other secondary metabolites	Glyur000926s00019323	Glyur000926s00019323
10	map00073	Cutin, suberine and wax biosynthesis	KEGG PATHWAY	10/3536	38/12942	0.616312	1	Metabolism	Lipid metabolism	Glyur000786s00023854|Glyur000402s00033327|Glyur000038s00004512|Glyur000718s00020275|Glyur000593s00016425|Glyur000687s00031805|Glyur000128s00010802|Glyur000193s00013955|Glyur002163s00037008|Glyur000104s00005971	Glyur000786s00023854;Glyur000402s00033327;Glyur000038s00004512;Glyur000718s00020275;Glyur000593s00016425;Glyur000687s00031805;Glyur000128s00010802;Glyur000193s00013955;Glyur002163s00037008;Glyur000104s00005971
26	map00592	alpha-Linolenic acid metabolism	KEGG PATHWAY	26/3536	99/12942	0.631343	1	Metabolism	Lipid metabolism	Glyur002666s00040270|Glyur001041s00027454|Glyur000039s00004195|Glyur001509s00036518|Glyur000094s00007890|Glyur003456s00036215|Glyur004823s00043161|Glyur000467s00022333|Glyur000357s00018118|Glyur000033s00008625|Glyur001891s00034422|Glyur000353s00015530|Glyur000178s00013230|Glyur000019s00002090|Glyur000355s00013938|Glyur000815s00035014|Glyur000178s00013231|Glyur001163s00025209|Glyur009256s00046487|…	Glyur002666s00040270;Glyur001041s00027454;Glyur000039s00004195;Glyur001509s00036518;Glyur000094s00007890;Glyur003456s00036215;Glyur004823s00043161;Glyur000467s00022333;Glyur000357s00018118;Glyur000033s00008625;Glyur001891s00034422;Glyur000353s00015530;Glyur000178s00013230;Glyur000019s00002090;Glyur000355s00013938;Glyur000815s00035014;Glyur000178s00013231;Glyur001163s00025209;Glyur009256s00046487;…
7	map00340	Histidine metabolism	KEGG PATHWAY	7/3536	27/12942	0.636499	1	Metabolism	Amino acid metabolism	Glyur000200s00011170|Glyur001144s00035322|Glyur000966s00025849|Glyur000245s00014674|Glyur000073s00007816|Glyur000192s00009336|Glyur006220s00043163	Glyur000200s00011170;Glyur001144s00035322;Glyur000966s00025849;Glyur000245s00014674;Glyur000073s00007816;Glyur000192s00009336;Glyur006220s00043163
8	map00960	Tropane, piperidine and pyridine alkaloid biosynthesis	KEGG PATHWAY	8/3536	31/12942	0.642002	1	Metabolism	Biosynthesis of other secondary metabolites	Glyur000449s00027095|Glyur002876s00038790|Glyur000387s00017697|Glyur000008s00001338|Glyur004422s00040310|Glyur012510s00047848|Glyur000972s00027753|Glyur000945s00028139	Glyur000449s00027095;Glyur002876s00038790;Glyur000387s00017697;Glyur000008s00001338;Glyur004422s00040310;Glyur012510s00047848;Glyur000972s00027753;Glyur000945s00028139
33	map00620	Pyruvate metabolism	KEGG PATHWAY	33/3536	126/12942	0.645739	1	Metabolism	Carbohydrate metabolism	Glyur000200s00011170|Glyur000418s00021353|Glyur000064s00005625|Glyur000245s00014674|Glyur000557s00018784|Glyur000173s00011844|Glyur001144s00035322|Glyur000010s00000913|Glyur000073s00007816|Glyur000025s00003313|Glyur000126s00013646|Glyur000004s00000374|Glyur000939s00023542|Glyur000011s00000639|Glyur002220s00035924|Glyur000735s00021579|Glyur001994s00033875|Glyur000966s00025849|Glyur000961s00028332|…	Glyur000200s00011170;Glyur000418s00021353;Glyur000064s00005625;Glyur000245s00014674;Glyur000557s00018784;Glyur000173s00011844;Glyur001144s00035322;Glyur000010s00000913;Glyur000073s00007816;Glyur000025s00003313;Glyur000126s00013646;Glyur000004s00000374;Glyur000939s00023542;Glyur000011s00000639;Glyur002220s00035924;Glyur000735s00021579;Glyur001994s00033875;Glyur000966s00025849;Glyur000961s00028332;…
11	map00790	Folate biosynthesis	KEGG PATHWAY	11/3536	43/12942	0.657504	1	Metabolism	Metabolism of cofactors and vitamins	Glyur000136s00007945|Glyur000606s00017333|Glyur005416s00041472|Glyur000010s00000969|Glyur000252s00012680|Glyur000006s00001701|Glyur000456s00017926|Glyur007040s00047147|Glyur000841s00026254|Glyur000170s00011015|Glyur000106s00011745	Glyur000136s00007945;Glyur000606s00017333;Glyur005416s00041472;Glyur000010s00000969;Glyur000252s00012680;Glyur000006s00001701;Glyur000456s00017926;Glyur007040s00047147;Glyur000841s00026254;Glyur000170s00011015;Glyur000106s00011745
14	map03060	Protein export	KEGG PATHWAY	14/3536	55/12942	0.671568	1	Genetic Information Processing	Folding, sorting and degradation	Glyur000063s00005884|Glyur000027s00001566|Glyur000036s00004693|Glyur000051s00003437|Glyur002654s00036079|Glyur000007s00002854|Glyur002016s00035926|Glyur000184s00008165|Glyur000236s00014234|Glyur000331s00020724|Glyur000144s00012250|Glyur000915s00038246|Glyur000148s00009057|Glyur003070s00039562	Glyur000063s00005884;Glyur000027s00001566;Glyur000036s00004693;Glyur000051s00003437;Glyur002654s00036079;Glyur000007s00002854;Glyur002016s00035926;Glyur000184s00008165;Glyur000236s00014234;Glyur000331s00020724;Glyur000144s00012250;Glyur000915s00038246;Glyur000148s00009057;Glyur003070s00039562
3	map00902	Monoterpenoid biosynthesis	KEGG PATHWAY	3/3536	12/12942	0.677828	1	Metabolism	Metabolism of terpenoids and polyketides	Glyur000003s00001231|Glyur000048s00002283|Glyur000425s00021401	Glyur000003s00001231;Glyur000048s00002283;Glyur000425s00021401
2	map00440	Phosphonate and phosphinate metabolism	KEGG PATHWAY	2/3536	8/12942	0.688122	1	Metabolism	Metabolism of other amino acids	Glyur002045s00039432|Glyur000165s00008531	Glyur002045s00039432;Glyur000165s00008531
6	map00290	Valine, leucine and isoleucine biosynthesis	KEGG PATHWAY	6/3536	25/12942	0.716853	1	Metabolism	Amino acid metabolism	Glyur000214s00016022|Glyur000014s00002571|Glyur000212s00017531|Glyur000070s00008026|Glyur001390s00030763|Glyur000266s00012629	Glyur000214s00016022;Glyur000014s00002571;Glyur000212s00017531;Glyur000070s00008026;Glyur001390s00030763;Glyur000266s00012629
27	map04146	Peroxisome	KEGG PATHWAY	27/3536	107/12942	0.720666	1	Cellular Processes	Transport and catabolism	Glyur000426s00022725|Glyur000101s00010300|Glyur000009s00001429|Glyur000033s00008625|Glyur000035s00004983|Glyur000166s00010596|Glyur000274s00012557|Glyur000104s00005971|Glyur000014s00002546|Glyur000058s00006123|Glyur000049s00003138|Glyur000101s00010301|Glyur000193s00013955|Glyur000665s00020411|Glyur001297s00038236|Glyur000583s00027212|Glyur000422s00020645|Glyur000065s00004290|Glyur000061s00006557|…	Glyur000426s00022725;Glyur000101s00010300;Glyur000009s00001429;Glyur000033s00008625;Glyur000035s00004983;Glyur000166s00010596;Glyur000274s00012557;Glyur000104s00005971;Glyur000014s00002546;Glyur000058s00006123;Glyur000049s00003138;Glyur000101s00010301;Glyur000193s00013955;Glyur000665s00020411;Glyur001297s00038236;Glyur000583s00027212;Glyur000422s00020645;Glyur000065s00004290;Glyur000061s00006557;…
3	map00660	C5-Branched dibasic acid metabolism	KEGG PATHWAY	3/3536	13/12942	0.733199	1	Metabolism	Carbohydrate metabolism	Glyur000266s00012629|Glyur000070s00008026|Glyur001390s00030763	Glyur000266s00012629;Glyur000070s00008026;Glyur001390s00030763
16	map00400	Phenylalanine, tyrosine and tryptophan biosynthesis	KEGG PATHWAY	16/3536	66/12942	0.754965	1	Metabolism	Amino acid metabolism	Glyur000258s00015263|Glyur000449s00027095|Glyur000672s00022924|Glyur000440s00021875|Glyur000026s00001909|Glyur000099s00014956|Glyur000029s00003617|Glyur000181s00013087|Glyur000016s00003056|Glyur000387s00017697|Glyur002391s00040854|Glyur001679s00031673|Glyur004422s00040310|Glyur005598s00047042|Glyur002876s00038790|Glyur000999s00024101	Glyur000258s00015263;Glyur000449s00027095;Glyur000672s00022924;Glyur000440s00021875;Glyur000026s00001909;Glyur000099s00014956;Glyur000029s00003617;Glyur000181s00013087;Glyur000016s00003056;Glyur000387s00017697;Glyur002391s00040854;Glyur001679s00031673;Glyur004422s00040310;Glyur005598s00047042;Glyur002876s00038790;Glyur000999s00024101
33	map03430	Mismatch repair	KEGG PATHWAY	33/3536	133/12942	0.77162	1	Genetic Information Processing	Replication and repair	Glyur000823s00027903|Glyur002329s00036878|Glyur001958s00032474|Glyur001740s00035375|Glyur000489s00017494|Glyur000097s00008299|Glyur000280s00015697|Glyur000098s00008021|Glyur000523s00021972|Glyur001716s00035282|Glyur001326s00026357|Glyur000084s00009536|Glyur000257s00022033|Glyur003219s00042336|Glyur000175s00012081|Glyur000080s00008668|Glyur000018s00003724|Glyur000386s00015322|Glyur002108s00034780|…	Glyur000823s00027903;Glyur002329s00036878;Glyur001958s00032474;Glyur001740s00035375;Glyur000489s00017494;Glyur000097s00008299;Glyur000280s00015697;Glyur000098s00008021;Glyur000523s00021972;Glyur001716s00035282;Glyur001326s00026357;Glyur000084s00009536;Glyur000257s00022033;Glyur003219s00042336;Glyur000175s00012081;Glyur000080s00008668;Glyur000018s00003724;Glyur000386s00015322;Glyur002108s00034780;…
10	map00100	Steroid biosynthesis	KEGG PATHWAY	10/3536	43/12942	0.776223	1	Metabolism	Lipid metabolism	Glyur000441s00028796|Glyur001440s00032388|Glyur000649s00025292|Glyur000077s00006712|Glyur000771s00029724|Glyur002907s00033935|Glyur000649s00025290|Glyur001868s00036729|Glyur000019s00002090|Glyur000649s00025289	Glyur000441s00028796;Glyur001440s00032388;Glyur000649s00025292;Glyur000077s00006712;Glyur000771s00029724;Glyur002907s00033935;Glyur000649s00025290;Glyur001868s00036729;Glyur000019s00002090;Glyur000649s00025289
9	map00591	Linoleic acid metabolism	KEGG PATHWAY	9/3536	39/12942	0.777596	1	Metabolism	Lipid metabolism	Glyur000355s00013938|Glyur000467s00022333|Glyur001163s00025209|Glyur000165s00008522|Glyur000409s00019951|Glyur000052s00005814|Glyur000409s00019952|Glyur000148s00009079|Glyur000019s00002090	Glyur000355s00013938;Glyur000467s00022333;Glyur001163s00025209;Glyur000165s00008522;Glyur000409s00019951;Glyur000052s00005814;Glyur000409s00019952;Glyur000148s00009079;Glyur000019s00002090
17	map00900	Terpenoid backbone biosynthesis	KEGG PATHWAY	17/3536	71/12942	0.778068	1	Metabolism	Metabolism of terpenoids and polyketides	Glyur001653s00028824|Glyur000189s00009616|Glyur000066s00006230|Glyur000055s00004581|Glyur000480s00023804|Glyur000198s00008751|Glyur000085s00008890|Glyur000596s00021324|Glyur000024s00006656|Glyur000173s00011844|Glyur003249s00039257|Glyur000135s00007303|Glyur000088s00007722|Glyur000065s00004264|Glyur001230s00027567|Glyur000143s00011212|Glyur000203s00012900	Glyur001653s00028824;Glyur000189s00009616;Glyur000066s00006230;Glyur000055s00004581;Glyur000480s00023804;Glyur000198s00008751;Glyur000085s00008890;Glyur000596s00021324;Glyur000024s00006656;Glyur000173s00011844;Glyur003249s00039257;Glyur000135s00007303;Glyur000088s00007722;Glyur000065s00004264;Glyur001230s00027567;Glyur000143s00011212;Glyur000203s00012900
6	map00909	Sesquiterpenoid and triterpenoid biosynthesis	KEGG PATHWAY	6/3536	27/12942	0.787886	1	Metabolism	Metabolism of terpenoids and polyketides	Glyur000076s00018588|Glyur000122s00010184|Glyur000771s00029724|Glyur002907s00033935|Glyur006124s00045728|Glyur006124s00045727	Glyur000076s00018588;Glyur000122s00010184;Glyur000771s00029724;Glyur002907s00033935;Glyur006124s00045728;Glyur006124s00045727
42	map00040	Pentose and glucuronate interconversions	KEGG PATHWAY	42/3536	169/12942	0.790373	1	Metabolism	Carbohydrate metabolism	Glyur001871s00035348|Glyur000762s00020838|Glyur001599s00042257|Glyur000017s00002403|Glyur001028s00042838|Glyur000381s00016138|Glyur001053s00027286|Glyur000434s00017231|Glyur001445s00037293|Glyur001907s00034851|Glyur008828s00047929|Glyur000501s00030939|Glyur000237s00014422|Glyur000092s00007513|Glyur000202s00015411|Glyur000207s00015893|Glyur002879s00039185|Glyur000503s00017760|Glyur000207s00015896|…	Glyur001871s00035348;Glyur000762s00020838;Glyur001599s00042257;Glyur000017s00002403;Glyur001028s00042838;Glyur000381s00016138;Glyur001053s00027286;Glyur000434s00017231;Glyur001445s00037293;Glyur001907s00034851;Glyur008828s00047929;Glyur000501s00030939;Glyur000237s00014422;Glyur000092s00007513;Glyur000202s00015411;Glyur000207s00015893;Glyur002879s00039185;Glyur000503s00017760;Glyur000207s00015896;…
1	map00785	Lipoic acid metabolism	KEGG PATHWAY	1/3536	5/12942	0.797282	1	Metabolism	Metabolism of cofactors and vitamins	Glyur000002s00000236	Glyur000002s00000236
16	map00280	Valine, leucine and isoleucine degradation	KEGG PATHWAY	16/3536	68/12942	0.797822	1	Metabolism	Amino acid metabolism	Glyur000410s00016197|Glyur000200s00011170|Glyur000073s00007816|Glyur000966s00025849|Glyur001144s00035322|Glyur000245s00014674|Glyur001881s00033138|Glyur000033s00008625|Glyur000325s00013491|Glyur000173s00011844|Glyur000212s00017531|Glyur000048s00002214|Glyur000161s00011259|Glyur006220s00043163|Glyur001748s00034951|Glyur001982s00031838	Glyur000410s00016197;Glyur000200s00011170;Glyur000073s00007816;Glyur000966s00025849;Glyur001144s00035322;Glyur000245s00014674;Glyur001881s00033138;Glyur000033s00008625;Glyur000325s00013491;Glyur000173s00011844;Glyur000212s00017531;Glyur000048s00002214;Glyur000161s00011259;Glyur006220s00043163;Glyur001748s00034951;Glyur001982s00031838
4	map00514	Other types of O-glycan biosynthesis	KEGG PATHWAY	4/3536	19/12942	0.805274	1	Metabolism	Glycan biosynthesis and metabolism	Glyur000116s00009221|Glyur002081s00034187|Glyur000072s00008158|Glyur000254s00017599	Glyur000116s00009221;Glyur002081s00034187;Glyur000072s00008158;Glyur000254s00017599
7	map00670	One carbon pool by folate	KEGG PATHWAY	7/3536	32/12942	0.811773	1	Metabolism	Metabolism of cofactors and vitamins	Glyur000322s00020890|Glyur000223s00013784|Glyur002367s00033922|Glyur000413s00015478|Glyur000896s00028920|Glyur001369s00030297|Glyur006991s00042052	Glyur000322s00020890;Glyur000223s00013784;Glyur002367s00033922;Glyur000413s00015478;Glyur000896s00028920;Glyur001369s00030297;Glyur006991s00042052
3	map00300	Lysine biosynthesis	KEGG PATHWAY	3/3536	15/12942	0.821077	1	Metabolism	Amino acid metabolism	Glyur003541s00037730|Glyur000172s00014918|Glyur000500s00018166	Glyur003541s00037730;Glyur000172s00014918;Glyur000500s00018166
5	map00511	Other glycan degradation	KEGG PATHWAY	5/3536	24/12942	0.82628	1	Metabolism	Glycan biosynthesis and metabolism	Glyur000404s00017722|Glyur000030s00002298|Glyur000160s00019150|Glyur000266s00012649|Glyur000556s00025912	Glyur000404s00017722;Glyur000030s00002298;Glyur000160s00019150;Glyur000266s00012649;Glyur000556s00025912
9	map00904	Diterpenoid biosynthesis	KEGG PATHWAY	9/3536	41/12942	0.827956	1	Metabolism	Metabolism of terpenoids and polyketides	Glyur000607s00021618|Glyur000077s00006698|Glyur000663s00030875|Glyur000005s00001087|Glyur000649s00025275|Glyur000572s00019034|Glyur001114s00030050|Glyur000648s00033126|Glyur002418s00033277	Glyur000607s00021618;Glyur000077s00006698;Glyur000663s00030875;Glyur000005s00001087;Glyur000649s00025275;Glyur000572s00019034;Glyur001114s00030050;Glyur000648s00033126;Glyur002418s00033277
11	map00640	Propanoate metabolism	KEGG PATHWAY	11/3536	50/12942	0.842811	1	Metabolism	Carbohydrate metabolism	Glyur000410s00016197|Glyur000014s00002546|Glyur001994s00033875|Glyur000418s00021353|Glyur001881s00033138|Glyur000173s00011844|Glyur000161s00011259|Glyur000939s00023542|Glyur000064s00005625|Glyur001748s00034951|Glyur000085s00008877	Glyur000410s00016197;Glyur000014s00002546;Glyur001994s00033875;Glyur000418s00021353;Glyur001881s00033138;Glyur000173s00011844;Glyur000161s00011259;Glyur000939s00023542;Glyur000064s00005625;Glyur001748s00034951;Glyur000085s00008877
10	map00770	Pantothenate and CoA biosynthesis	KEGG PATHWAY	10/3536	46/12942	0.845823	1	Metabolism	Metabolism of cofactors and vitamins	Glyur000214s00016022|Glyur001173s00032975|Glyur000014s00002571|Glyur000212s00017531|Glyur001020s00038698|Glyur000070s00008026|Glyur001011s00030361|Glyur000040s00007345|Glyur002764s00035675|Glyur001642s00033440	Glyur000214s00016022;Glyur001173s00032975;Glyur000014s00002571;Glyur000212s00017531;Glyur001020s00038698;Glyur000070s00008026;Glyur001011s00030361;Glyur000040s00007345;Glyur002764s00035675;Glyur001642s00033440
1	map00604	Glycosphingolipid biosynthesis - ganglio series	KEGG PATHWAY	1/3536	6/12942	0.85269	1	Metabolism	Glycan biosynthesis and metabolism	Glyur000556s00025912	Glyur000556s00025912
12	map00510	N-Glycan biosynthesis	KEGG PATHWAY	12/3536	55/12942	0.858589	1	Metabolism	Glycan biosynthesis and metabolism	Glyur000847s00024874|Glyur000989s00020269|Glyur002603s00037894|Glyur001676s00030618|Glyur001277s00024295|Glyur000134s00009766|Glyur001301s00046431|Glyur000124s00011966|Glyur000703s00022091|Glyur000310s00013607|Glyur000731s00024676|Glyur000649s00025281	Glyur000847s00024874;Glyur000989s00020269;Glyur002603s00037894;Glyur001676s00030618;Glyur001277s00024295;Glyur000134s00009766;Glyur001301s00046431;Glyur000124s00011966;Glyur000703s00022091;Glyur000310s00013607;Glyur000731s00024676;Glyur000649s00025281
7	map00650	Butanoate metabolism	KEGG PATHWAY	7/3536	34/12942	0.86024	1	Metabolism	Carbohydrate metabolism	Glyur000167s00012262|Glyur000234s00015088|Glyur000476s00022389|Glyur000115s00008231|Glyur000173s00011844|Glyur000070s00008026|Glyur003786s00040818	Glyur000167s00012262;Glyur000234s00015088;Glyur000476s00022389;Glyur000115s00008231;Glyur000173s00011844;Glyur000070s00008026;Glyur003786s00040818
15	map00970	Aminoacyl-tRNA biosynthesis	KEGG PATHWAY	15/3536	68/12942	0.868455	1	Genetic Information Processing	Translation	Glyur000419s00025993|Glyur002298s00031155|Glyur001158s00022955|Glyur000918s00025550|Glyur000257s00022035|Glyur000537s00024614|Glyur000030s00002350|Glyur000155s00012804|Glyur000038s00004475|Glyur000103s00007434|Glyur000267s00016661|Glyur000362s00017682|Glyur000151s00010749|Glyur000672s00022915|Glyur002298s00031163	Glyur000419s00025993;Glyur002298s00031155;Glyur001158s00022955;Glyur000918s00025550;Glyur000257s00022035;Glyur000537s00024614;Glyur000030s00002350;Glyur000155s00012804;Glyur000038s00004475;Glyur000103s00007434;Glyur000267s00016661;Glyur000362s00017682;Glyur000151s00010749;Glyur000672s00022915;Glyur002298s00031163
34	map00190	Oxidative phosphorylation	KEGG PATHWAY	34/3536	145/12942	0.875226	1	Metabolism	Energy metabolism	Glyur000270s00013288|Glyur000234s00015076|Glyur000525s00018824|Glyur000026s00001940|Glyur000220s00014774|Glyur000066s00006266|Glyur000101s00010287|Glyur000201s00012352|Glyur000010s00000943|Glyur000143s00011191|Glyur000097s00008308|Glyur000240s00016380|Glyur000610s00022574|Glyur000063s00005826|Glyur000506s00021882|Glyur000081s00006792|Glyur000424s00026903|Glyur000598s00025089|Glyur000017s00002439|…	Glyur000270s00013288;Glyur000234s00015076;Glyur000525s00018824;Glyur000026s00001940;Glyur000220s00014774;Glyur000066s00006266;Glyur000101s00010287;Glyur000201s00012352;Glyur000010s00000943;Glyur000143s00011191;Glyur000097s00008308;Glyur000240s00016380;Glyur000610s00022574;Glyur000063s00005826;Glyur000506s00021882;Glyur000081s00006792;Glyur000424s00026903;Glyur000598s00025089;Glyur000017s00002439;…
10	map00220	Arginine biosynthesis	KEGG PATHWAY	10/3536	49/12942	0.897207	1	Metabolism	Amino acid metabolism	Glyur000516s00022247|Glyur000387s00017697|Glyur000047s00003991|Glyur006379s00042445|Glyur004188s00042959|Glyur000722s00018853|Glyur004422s00040310|Glyur001001s00027991|Glyur002335s00042547|Glyur000294s00011853	Glyur000516s00022247;Glyur000387s00017697;Glyur000047s00003991;Glyur006379s00042445;Glyur004188s00042959;Glyur000722s00018853;Glyur004422s00040310;Glyur001001s00027991;Glyur002335s00042547;Glyur000294s00011853
5	map00740	Riboflavin metabolism	KEGG PATHWAY	5/3536	28/12942	0.914956	1	Metabolism	Metabolism of cofactors and vitamins	Glyur000136s00007945|Glyur000480s00023803|Glyur000243s00013121|Glyur000751s00027025|Glyur000360s00014623	Glyur000136s00007945;Glyur000480s00023803;Glyur000243s00013121;Glyur000751s00027025;Glyur000360s00014623
36	map03420	Nucleotide excision repair	KEGG PATHWAY	36/3536	158/12942	0.9179	1	Genetic Information Processing	Replication and repair	Glyur000823s00027903|Glyur002329s00036878|Glyur001958s00032474|Glyur001740s00035375|Glyur000489s00017494|Glyur000097s00008299|Glyur000280s00015697|Glyur000145s00010119|Glyur001716s00035282|Glyur001326s00026357|Glyur000257s00022033|Glyur003219s00042336|Glyur000175s00012081|Glyur000027s00001510|Glyur000545s00023415|Glyur000080s00008668|Glyur001267s00031635|Glyur000104s00005999|Glyur000018s00003724|…	Glyur000823s00027903;Glyur002329s00036878;Glyur001958s00032474;Glyur001740s00035375;Glyur000489s00017494;Glyur000097s00008299;Glyur000280s00015697;Glyur000145s00010119;Glyur001716s00035282;Glyur001326s00026357;Glyur000257s00022033;Glyur003219s00042336;Glyur000175s00012081;Glyur000027s00001510;Glyur000545s00023415;Glyur000080s00008668;Glyur001267s00031635;Glyur000104s00005999;Glyur000018s00003724;…
6	map00908	Zeatin biosynthesis	KEGG PATHWAY	6/3536	34/12942	0.933791	1	Metabolism	Metabolism of terpenoids and polyketides	Glyur000214s00015995|Glyur002296s00038271|Glyur000105s00014175|Glyur002000s00042409|Glyur001005s00027815|Glyur000019s00002131	Glyur000214s00015995;Glyur002296s00038271;Glyur000105s00014175;Glyur002000s00042409;Glyur001005s00027815;Glyur000019s00002131
3	map00531	Glycosaminoglycan degradation	KEGG PATHWAY	3/3536	20/12942	0.940338	1	Metabolism	Glycan biosynthesis and metabolism	Glyur000058s00006157|Glyur001630s00027439|Glyur000556s00025912	Glyur000058s00006157;Glyur001630s00027439;Glyur000556s00025912
35	map04120	Ubiquitin mediated proteolysis	KEGG PATHWAY	35/3536	158/12942	0.942814	1	Genetic Information Processing	Folding, sorting and degradation	Glyur001208s00036577|Glyur000081s00006757|Glyur000525s00018821|Glyur001367s00035395|Glyur000161s00011282|Glyur000117s00007652|Glyur000524s00019124|Glyur002674s00044201|Glyur000452s00029832|Glyur000224s00017375|Glyur000022s00002065|Glyur000167s00012268|Glyur000505s00021226|Glyur001267s00031635|Glyur000073s00007817|Glyur000949s00028891|Glyur000199s00018227|Glyur000196s00010861|Glyur004594s00038190|…	Glyur001208s00036577;Glyur000081s00006757;Glyur000525s00018821;Glyur001367s00035395;Glyur000161s00011282;Glyur000117s00007652;Glyur000524s00019124;Glyur002674s00044201;Glyur000452s00029832;Glyur000224s00017375;Glyur000022s00002065;Glyur000167s00012268;Glyur000505s00021226;Glyur001267s00031635;Glyur000073s00007817;Glyur000949s00028891;Glyur000199s00018227;Glyur000196s00010861;Glyur004594s00038190;…
1	map00072	Synthesis and degradation of ketone bodies	KEGG PATHWAY	1/3536	9/12942	0.943483	1	Metabolism	Lipid metabolism	Glyur000173s00011844	Glyur000173s00011844
62	map04141	Protein processing in endoplasmic reticulum	KEGG PATHWAY	62/3536	268/12942	0.949721	1	Genetic Information Processing	Folding, sorting and degradation	Glyur000306s00014011|Glyur000515s00023227|Glyur000117s00007619|Glyur000476s00022369|Glyur000051s00003427|Glyur000032s00003937|Glyur000187s00024033|Glyur000161s00011282|Glyur000110s00011751|Glyur000100s00008377|Glyur000966s00025839|Glyur002674s00044201|Glyur000107s00007248|Glyur000081s00006779|Glyur000107s00007249|Glyur000364s00018054|Glyur002147s00034571|Glyur000062s00005490|Glyur000679s00026735|…	Glyur000306s00014011;Glyur000515s00023227;Glyur000117s00007619;Glyur000476s00022369;Glyur000051s00003427;Glyur000032s00003937;Glyur000187s00024033;Glyur000161s00011282;Glyur000110s00011751;Glyur000100s00008377;Glyur000966s00025839;Glyur002674s00044201;Glyur000107s00007248;Glyur000081s00006779;Glyur000107s00007249;Glyur000364s00018054;Glyur002147s00034571;Glyur000062s00005490;Glyur000679s00026735;…
7	map00513	Various types of N-glycan biosynthesis	KEGG PATHWAY	7/3536	41/12942	0.956532	1	Metabolism	Glycan biosynthesis and metabolism	Glyur000312s00022010|Glyur002603s00037894|Glyur001676s00030618|Glyur000097s00008293|Glyur000310s00013607|Glyur000649s00025281|Glyur000556s00025912	Glyur000312s00022010;Glyur002603s00037894;Glyur001676s00030618;Glyur000097s00008293;Glyur000310s00013607;Glyur000649s00025281;Glyur000556s00025912
1	map04122	Sulfur relay system	KEGG PATHWAY	1/3536	10/12942	0.958935	1	Genetic Information Processing	Folding, sorting and degradation	Glyur002123s00028288	Glyur002123s00028288
42	map03013	RNA transport	KEGG PATHWAY	42/3536	192/12942	0.965483	1	Genetic Information Processing	Translation	Glyur000029s00003589|Glyur000949s00028886|Glyur000116s00009255|Glyur000172s00014910|Glyur000090s00011389|Glyur000228s00011906|Glyur000061s00006549|Glyur000670s00020748|Glyur000051s00003441|Glyur000919s00033056|Glyur000039s00004190|Glyur000341s00020128|Glyur000063s00005848|Glyur000443s00016863|Glyur000076s00018592|Glyur000205s00012935|Glyur000130s00006912|Glyur000111s00011069|Glyur000391s00016072|…	Glyur000029s00003589;Glyur000949s00028886;Glyur000116s00009255;Glyur000172s00014910;Glyur000090s00011389;Glyur000228s00011906;Glyur000061s00006549;Glyur000670s00020748;Glyur000051s00003441;Glyur000919s00033056;Glyur000039s00004190;Glyur000341s00020128;Glyur000063s00005848;Glyur000443s00016863;Glyur000076s00018592;Glyur000205s00012935;Glyur000130s00006912;Glyur000111s00011069;Glyur000391s00016072;…
28	map00230	Purine metabolism	KEGG PATHWAY	28/3536	135/12942	0.968668	1	Metabolism	Nucleotide metabolism	Glyur002622s00039568|Glyur000347s00029056|Glyur000036s00004648|Glyur000853s00029661|Glyur000928s00033575|Glyur000137s00013339|Glyur000503s00017773|Glyur000691s00031260|Glyur000641s00026549|Glyur000048s00002274|Glyur000803s00029850|Glyur001413s00028476|Glyur000025s00003313|Glyur000017s00002445|Glyur006991s00042052|Glyur000008s00001256|Glyur000167s00012280|Glyur000735s00021579|Glyur000067s00006370|…	Glyur002622s00039568;Glyur000347s00029056;Glyur000036s00004648;Glyur000853s00029661;Glyur000928s00033575;Glyur000137s00013339;Glyur000503s00017773;Glyur000691s00031260;Glyur000641s00026549;Glyur000048s00002274;Glyur000803s00029850;Glyur001413s00028476;Glyur000025s00003313;Glyur000017s00002445;Glyur006991s00042052;Glyur000008s00001256;Glyur000167s00012280;Glyur000735s00021579;Glyur000067s00006370;…
6	map01040	Biosynthesis of unsaturated fatty acids	KEGG PATHWAY	6/3536	38/12942	0.968763	1	Metabolism	Lipid metabolism	Glyur000024s00006635|Glyur000060s00004780|Glyur000014s00002546|Glyur000070s00008086|Glyur000954s00026540|Glyur000033s00008625	Glyur000024s00006635;Glyur000060s00004780;Glyur000014s00002546;Glyur000070s00008086;Glyur000954s00026540;Glyur000033s00008625
14	map04712	Circadian rhythm - plant	KEGG PATHWAY	14/3536	79/12942	0.983208	1	Organismal Systems	Environmental adaptation	Glyur000223s00013796|Glyur000116s00009244|Glyur000268s00013359|Glyur000223s00013797|Glyur000764s00026026|Glyur000051s00003428|Glyur000072s00008124|Glyur000194s00016349|Glyur000397s00020478|Glyur000197s00010099|Glyur000495s00023459|Glyur000015s00000787|Glyur000249s00015877|Glyur000557s00018779	Glyur000223s00013796;Glyur000116s00009244;Glyur000268s00013359;Glyur000223s00013797;Glyur000764s00026026;Glyur000051s00003428;Glyur000072s00008124;Glyur000194s00016349;Glyur000397s00020478;Glyur000197s00010099;Glyur000495s00023459;Glyur000015s00000787;Glyur000249s00015877;Glyur000557s00018779
7	map04136	Autophagy - other	KEGG PATHWAY	7/3536	48/12942	0.98844	1	Cellular Processes	Transport and catabolism	Glyur000012s00000596|Glyur001643s00028419|Glyur000096s00005901|Glyur000006s00001615|Glyur000548s00021031|Glyur000326s00025798|Glyur000939s00023544	Glyur000012s00000596;Glyur001643s00028419;Glyur000096s00005901;Glyur000006s00001615;Glyur000548s00021031;Glyur000326s00025798;Glyur000939s00023544
28	map03015	mRNA surveillance pathway	KEGG PATHWAY	28/3536	146/12942	0.991523	1	Genetic Information Processing	Translation	Glyur000218s00011618|Glyur000116s00009255|Glyur001053s00027284|Glyur000090s00011389|Glyur000009s00001428|Glyur001250s00032712|Glyur000254s00017600|Glyur002126s00036412|Glyur000341s00020128|Glyur000002s00000272|Glyur002268s00033543|Glyur000667s00025242|Glyur000006s00001615|Glyur000391s00016072|Glyur005877s00045519|Glyur000306s00014004|Glyur000859s00026225|Glyur000192s00009351|Glyur000498s00016155|…	Glyur000218s00011618;Glyur000116s00009255;Glyur001053s00027284;Glyur000090s00011389;Glyur000009s00001428;Glyur001250s00032712;Glyur000254s00017600;Glyur002126s00036412;Glyur000341s00020128;Glyur000002s00000272;Glyur002268s00033543;Glyur000667s00025242;Glyur000006s00001615;Glyur000391s00016072;Glyur005877s00045519;Glyur000306s00014004;Glyur000859s00026225;Glyur000192s00009351;Glyur000498s00016155;…
3	map00563	Glycosylphosphatidylinositol (GPI)-anchor biosynthesis	KEGG PATHWAY	3/3536	31/12942	0.996072	1	Metabolism	Glycan biosynthesis and metabolism	Glyur002867s00037021|Glyur000770s00019668|Glyur000830s00028259	Glyur002867s00037021;Glyur000770s00019668;Glyur000830s00028259
6	map00062	Fatty acid elongation	KEGG PATHWAY	6/3536	51/12942	0.997987	1	Metabolism	Lipid metabolism	Glyur000060s00004780|Glyur000070s00008086|Glyur000954s00026540|Glyur000268s00013391|Glyur000129s00012476|Glyur000369s00020543	Glyur000060s00004780;Glyur000070s00008086;Glyur000954s00026540;Glyur000268s00013391;Glyur000129s00012476;Glyur000369s00020543
6	map03022	Basal transcription factors	KEGG PATHWAY	6/3536	53/12942	0.998721	1	Genetic Information Processing	Transcription	Glyur000306s00014019|Glyur000019s00002141|Glyur000013s00003233|Glyur000027s00001510|Glyur000229s00018882|Glyur000079s00008929	Glyur000306s00014019;Glyur000019s00002141;Glyur000013s00003233;Glyur000027s00001510;Glyur000229s00018882;Glyur000079s00008929
74	map03010	Ribosome	KEGG PATHWAY	74/3536	370/12942	0.999614	1	Genetic Information Processing	Translation	Glyur000225s00014750|Glyur001736s00033404|Glyur000008s00001327|Glyur000192s00009346|Glyur000148s00009041|Glyur000060s00004757|Glyur000989s00020261|Glyur004792s00043673|Glyur000213s00016101|Glyur000151s00010745|Glyur000117s00007650|Glyur000811s00031137|Glyur006375s00045155|Glyur000117s00007633|Glyur001754s00041411|Glyur000274s00012555|Glyur001020s00038697|Glyur000597s00020333|Glyur000618s00030219|…	Glyur000225s00014750;Glyur001736s00033404;Glyur000008s00001327;Glyur000192s00009346;Glyur000148s00009041;Glyur000060s00004757;Glyur000989s00020261;Glyur004792s00043673;Glyur000213s00016101;Glyur000151s00010745;Glyur000117s00007650;Glyur000811s00031137;Glyur006375s00045155;Glyur000117s00007633;Glyur001754s00041411;Glyur000274s00012555;Glyur001020s00038697;Glyur000597s00020333;Glyur000618s00030219;…
8	map03020	RNA polymerase	KEGG PATHWAY	8/3536	76/12942	0.999912	1	Genetic Information Processing	Transcription	Glyur000013s00003193|Glyur002976s00038387|Glyur000559s00020528|Glyur000025s00003379|Glyur000027s00001517|Glyur000161s00011264|Glyur005016s00041159|Glyur000088s00007714	Glyur000013s00003193;Glyur002976s00038387;Glyur000559s00020528;Glyur000025s00003379;Glyur000027s00001517;Glyur000161s00011264;Glyur005016s00041159;Glyur000088s00007714
4	map03050	Proteasome	KEGG PATHWAY	4/3536	69/12942	0.999999	1	Genetic Information Processing	Folding, sorting and degradation	Glyur000008s00001298|Glyur000933s00028080|Glyur000027s00001562|Glyur000019s00002138	Glyur000008s00001298;Glyur000933s00028080;Glyur000027s00001562;Glyur000019s00002138
