# Supplementary material for: Metabolome and transcriptome integration explored the mechanism of browning in Glycyrrhiza uralensis Fisch cells
Source: Front Plant Sci. 2024 Jul 9;15:1305871. doi: 10.3389/fpls.2024.1305871 (PMC11263121; doi:10.3389/fpls.2024.1305871)
Supplement: Supplementary file 1 [file DataSheet_1.zip › Data Sheet/Supplementtary table 4.xls]

## Sheet: CLZ_vs_ZCZ_annotation_neg
Supplementary table 4 Annotation of differential metabolites in different comparative groups under negative ion mode
Query	Match	HMDB	PubChem	KEGG	SMILES	Comment	regulated	Kegg pathway
isoliquiritigenin	Isoliquiritigenin	HMDB0037316	638278	C08650	OC1=CC=C(\C=C\C(=O)C2=C(O)C=C(O)C=C2)C=C1	1	down	ko00941 Flavonoid biosynthesis
16-Hydroxyhexadecanoic acid	16-Hydroxy hexadecanoic acid	HMDB0006294	7058075	C18218	C(CCCCCCCC(=O)[O-])CCCCCCCO	1	down	ko00073 Cutin, suberine and wax biosynthesis
Phloretin	Phloretin	HMDB0003306	4788	C00774	C1=CC(=CC=C1CCC(=O)C2=C(C=C(C=C2O)O)O)O	1	down	ko00941 Flavonoid biosynthesis
Naringenin	Naringenin	HMDB0002670	439246	C00509	C1[C@H](OC2=CC(=CC(=C2C1=O)O)O)C3=CC=C(C=C3)O	1	down	ko00941 Flavonoid biosynthesis
